# Supplementary material for: Mammalian conserved ADAR targets comprise only a small fragment of the human editosome
Source: Genome Biol. 2014 Jan 7;15(1):R5. doi: 10.1186/gb-2014-15-1-r5 (PMC4053846; doi:10.1186/gb-2014-15-1-r5)
Supplement: Additional file 1: Table S1 — Additional information on the ESS, including human and mouse coordinates, year of publication, if they were found using next generation sequencing data analysis and molecular type of SNPs found in this position. Table S2. Additional sites that were found to be conserved by UCSC liftOver. Table S3. Editing profiles for the ESS in rat, cow, opossum, and platypus. For each organism we provide the matched nucleotide, number of A + G reads, and editing levels. Table S4. Editing levels among 16 Human body map tissues. Table S5. Enriched GO terms in the ESS. Table S6. Human editing sites which harbor ‘G’ in mouse genome. Table S7. ESS sites that were found to be edited in zebrafish; coordinates are in Zv9/DanRer7 genome version. Table S8. Sequence conservation among mouse, dog, opossum, chicken, and zebrafish. Table S9. Editing levels among 16 Human body map tissues for human specific sites (deleted regions in mouse). Table S10. List of all non-conserved non-synonymous sites. Table S11. List of predicted complementary region for each site in the ESS. [file gb-2014-15-1-r5-S1.xlsx]

## Sheet: supplementary table 1
mouse, mm9			editing levels**	reference (PMID)	human, hg19			editing levels**	reference***	gene	region	Gene editing publication year	revealed by NGS methods	SNP
chr9	4456005	4456006	79.3827	23416452	chr11	105804693	105804694	100	HBM	GRIA4	CDS	1994
chr9	4441979	4441980	18	22524474	chr11	105815131	105815132	100	23291724	GRIA4	intron	1994
chr9	4440987	4440988	36	22524474	chr11	105816105	105816106	85.7	23291724	GRIA4	intron	1994
chr9	4440964	4440965	50	22524474	chr11	105816128	105816129	80	23291724	GRIA4	intron	1994
chr9	4440948	4440949	24	22524474	chr11	105816144	105816145	33.3	23291724	GRIA4	intron	1994
chr9	4440933	4440934	17	22524474	chr11	105816159	105816160	89.5	23291724	GRIA4	intron	1994
chr6	126592175	126592176	39	22524474	chr12	5021741	5021742	29	23291724	KCNA1	CDS	2003
chr14	76119525	76119526	32.8042	23416452	chr13	46090370	46090371	34.5	23291724	COG3	CDS	2009	V
chr12	47801320	47801321	37.1605	23416452	chr14	26917529	26917530	41	23291724	NOVA1	CDS	2012	V
chr12	110960984	110960985	69	22524474	chr14	101506073	101506074	N/A	N/A	mir376C	microRNA	2008
chr12	8757074	8757075	71	22448268	chr2	20450818	20450819	22.2	23291724	PUM2	3'UTR	2012	V
chr12	8014859	8014860	72	22448268	chr2	21233201	21233202	N/A	N/A	APOB	CDS	1987		cDNA
chr1	66719287	66719288	38.6368	23416452	chr2	210835612	210835613	N/A	N/A	UNC80	CDS	2013	V
chr11	102807578	102807579	N/A	N/A	chr17	43045219	43045220	7.6	23291724	C1QL1	CDS	2009		cDNA
chr7	17470695	17470696	82.2334	23416452	chr19	47152853	47152854	80.9	23291724	DACT3	CDS	2013	V
chr2	157383845	157383846	18.3264	23416452	chr20	36147532	36147533	15.6	23291724	BLCAP	CDS	2005		cDNA
chr2	157383875	157383876	27.983	23416452	chr20	36147562	36147563	21.2	23291724	BLCAP	CDS	2005
chr2	157383884	157383885	39.9542	23416452	chr20	36147571	36147572	30.1572	HBM	BLCAP	CDS	2005		cDNA, genomic*
chr2	157384380	157384381	71	22524474	chr20	36148079	36148080	69.4	23291724	BLCAP	intron	2005
chr2	169897000	169897001	23	22524474	chr20	52104917	52104918	63.6875	HBM	TSHZ2	3'utr	2013		cDNA
chr16	87940787	87940788	N/A	N/A	chr21	30953749	30953750	100	HBM	GRIK1	CDS	1991
chr16	91655859	91655860	17	22524474	chr21	34922800	34922801	13.7	23291724	SON	CDS	2012	V
chr16	91656377	91656378	22	22524474	chr21	34923318	34923319	33.9	23291724	SON	CDS	2012	V
chr10	76785352	76785353	34	22524474	chr21	46595619	46595620	17.6	23291724	ADARB1	intron	1999
chr14	30879306	30879307	33.1019	23416452	chr3	53820891	53820892	24.9	23291724	CACNA1D	CDS	2012
chr14	8768561	8768562	95	22524474	chr3	58141800	58141801	23	HBM	FLNB	CDS	2009	V
chr14	13244095	13244096	23	22524474	chr3	62423806	62423807	24.4	23291724	CADPS	CDS	2009	V
chr5	77836755	77836756	81.6904	23416452	chr4	57976233	57976234	76.2277	HBM	IGFBP7	CDS	2005		cDNA
chr5	77836807	77836808	86.8519	23416452	chr4	57976285	57976286	34.6774	HBM	IGFBP7	CDS	2005		cDNA
chr3	80510833	80510834	99.6591	23416452	chr4	158257874	158257875	91.3	23291724	GRIA2	CDS	1994		cDNA
chr3	80510829	80510830	29.6569	23416452	chr4	158257878	158257879	19.4	23291724	GRIA2	CDS	1994
chr3	80510571	80510572	37	22524474	chr4	158258135	158258136	86.1	23291724	GRIA2	intron	1994
chr3	80510570	80510571	56	22524474	chr4	158258136	158258137	63.2	23291724	GRIA2	intron	1994
chr3	80496207	80496208	80	22524474	chr4	158281293	158281294	100	HBM	GRIA2	CDS	1994
chr11	46086144	46086145	82.8157	23416452	chr5	156736807	156736808	68.254	HBM	CYFIP2	CDS	2005		cDNA, genomic*
chr17	27639739	27639740	13	22524474	chr6	34100902	34100903	7.9	23291724	GRM4	CDS	2013	V
chr17	45799897	45799898	67.3452	23416452	chr6	44120348	44120349	15.5	23291724	TMEM63B	CDS	2013	V
chr10	48992594	48992595	76	22524474	chr6	102337688	102337689	51.2	23291724	GRIK2	CDS	1991
chr10	48992581	48992582	86.6667	23416452	chr6	102337701	102337702	85	23291724	GRIK2	CDS	1991
chr10	48964135	48964136	94	22524474	chr6	102372588	102372589	67.9	23291724	GRIK2	CDS	1991
chr10	48964094	48964095	16	22524474	chr6	102372629	102372630	17.7	23291724	GRIK2	intron	1991
chr10	48962293	48962294	40	22524474	chr6	102374615	102374616	75	23291724	GRIK2	intron	1991
chr10	48962266	48962267	94	22524474	chr6	102374642	102374643	100	23291724	GRIK2	intron	1991
chr10	7368311	7368312	31	22524474	chr6	150093333	150093334	22.2	23291724	PCMT1	intron	2013	V
chr15	38421366	38421367	26	22448268	chr8	103841635	103841636	10.6	23291724	AZIN1	CDS	2009	V
chr15	38421367	38421368	16	22448268	chr8	103841636	103841637	5.09554	HBM	AZIN1	CDS	2009
chr13	63402019	63402020	38	22524474	chr9	97847738	97847739	44.4	23291724	mir23B	microRNA	2013	V
chrX	143604228	143604229	78	22524474	chrX	114082681	114082682	88.2	23291724	HTR2C	CDS	1997
chrX	143604230	143604231	66	22524474	chrX	114082683	114082684	64.7	23291724	HTR2C	CDS	1997
chrX	143604235	143604236	15	22524474	chrX	114082688	114082689	56.2	23291724	HTR2C	CDS	1997
chrX	143604240	143604241	61	22524474	chrX	114082693	114082694	68.8	23291724	HTR2C	CDS	1997
chrX	39007428	39007429	96.3816	23416452	chrX	122598961	122598962	100	HBM	GRIA3	CDS	1994
chrX	39007464	39007465	37	22524474	chrX	122598997	122598998	40.7	23291724	GRIA3	intron	1994
chrX	53903695	53903696	35	22524474	chrX	135111054	135111055	22.6	23291724	SLC9A6	intron	2013	V
chrX	53903710	53903711	46	22524474	chrX	135111069	135111070	33.3	23291724	SLC9A6	intron	2013	V
chrX	69690630	69690631	96.9639	23416452	chrX	151358318	151358319	89	23291724	GABRA3	CDS	2007		cDNA
chrX	71471987	71471988	42	22524474	chrX	153579736	153579737	33.3	23291724	FLNA	intron	2007
chrX	71472200	71472201	90	22524474	chrX	153579949	153579950	80.5922	HBM	FLNA	CDS	2005		cDNA, genomic*
chr1	174022478	174022479	46	23410828	chr1	160302243	160302244	26.4	23291724	COPA	CDS	2011	V
* 3 sites have genomic SNP annotation as well. By looking at SNP information we found that they were annotated as genomic SNPs since they were included in SNP array, although they were originally annotated as cDNA SNPs. No sequnce evidence for genomic varation was found.
** If more than one reference was available, we used the higher.
***HBM- human body map, maximal editing levels as was calculted in supplementary table 4.

## Sheet: supplementary table 2
chr	start	end	strand	region	comments
chr2	210835065	210835066	+	intron
chr2	210835069	210835070	+	intron
chr1	173834643	173834644	-	5UTR
chr6	102374558	102374559	+	intron
chr12	57864623	57864624	+	coding	GLI
chr5	159543776	159543777	-	intron
chr14	101340894	101340895	+	intron
chr3	58141849	58141850	+	intron
chr3	58143291	58143292	+	intron
chr3	58143315	58143316	+	intron
chr3	58143316	58143317	+	intron
chr12	51101555	51101556	+	intron
chr11	64387417	64387418	-	intron
chr10	16858992	16858993	-	coding	RSU1, genomic SNP
chr20	5175522	5175523	+	3UTR
chr20	5175523	5175524	+	3UTR
chr20	5175545	5175546	+	3UTR
chr20	5175804	5175805	+	3UTR
chr20	5175811	5175812	+	3UTR
chr20	30136376	30136377	+	5UTR
chr20	44802622	44802623	-	3UTR
chr20	44802727	44802728	-	3UTR
chr4	158258242	158258243	+	intron
chr1	154528360	154528361	-	coding	UBE2Q1, reference T
chr7	150777519	150777520	-	5UTR
chr7	150777536	150777537	-	5UTR
chr7	150777537	150777538	-	5UTR
chr3	12941496	12941497	-	3UTR
chr1	229568531	229568532	-	coding	ACTA1, reference G

## Sheet: supplementary table 3
chr	pos (hg19)			Rat reference	Rat reads	editing	Cow ref	cow reads	editing	opposum ref	opposum Reads	editing	platypus ref	platypus reads	editing
chr11	105804694	GRIA4	CDS	A	3	1	A	0	No-reads	A	1	0	A	35	0
chr11	105815132	GRIA4	intron	A	0	No-reads	A	0	No-reads	A	1	0	A	26	0
chr11	105816106	GRIA4	intron	A	5	0	A	0	No-reads	A	2	0	G	-	-
chr11	105816129	GRIA4	intron	A	4	1	A	0	No-reads	A	3	0	A	25	0
chr11	105816145	GRIA4	intron	A	9	0.333333	A	2	0	T	-	-	A	9	0.222222
chr11	105816160	GRIA4	intron	A	8	0.25	A	2	0	A	4	0	G	-	-
chr12	5021742	KCNA1	CDS	A	363	0.415978	A	9	0.333333	A	25	0.52	A	44	0
chr13	46090371	COG3	CDS	A	47	0.340426	A	19	0.0526316	A	7	0.428571	A	46	0
chr14	26917530	NOVA1	CDS	A	96	0.333333	A	19	0.315789	A	48	0.916667	A	8	0
chr14	101506074	mir376C	microRNA	A	1	1	A	0	No-reads	-	-	-	-	-	-
chr2	20450819	PUM2	3'UTR	A	127	0.212598	A	25	0.12	C	-	-	C	-	-
chr2	210835613	UNC80	CDS	A	125	0.296	A	10	0.2	A	24	0.333333	A	3	0.333333
chr17	43045220	C1QL1	CDS	A	0	No-reads	A	0	No-reads	A	1	0	C	-	-
chr19	47152854	DACT3	CDS	A	0	No-reads	A	0	No-reads	-	-	-	G	-	-
chr20	36147533	BLCAP	CDS	A	513	0.122807	A	66	0.121212	A	16	0	-	-	-
chr20	36147563	BLCAP	CDS	A	599	0.300501	A	72	0.138889	A	20	0	-	-	-
chr20	36147572	BLCAP	CDS	A	600	0.368333	A	47	0.234043	A	23	0	-	-	-
chr20	36148080	BLCAP	intron	A	30	0.733333	A	0	No-reads	-	-	-	-	-	-
chr20	52104918	TSHZ2	3'UTR	A	66	0.0454545	A	1	0	A	0	No-reads	A	0	No-reads
chr21	30953750	GRIK1	CDS	A	8	0.125	A	68	0.132353	A	2	0	A	0	No-reads
chr21	34922801	SON	CDS	A	349	0.0372493	A	24	0.0833333	A	6	0	A	0	No-reads
chr21	34923319	SON	CDS	A	846	0.0165485	G	-	-	G	-	-	A	1	1
chr21	46595620	ADARB1	intron	A	137	0.40146	A	2	0	G	-	-	A	1	0
chr3	53820892	CACNA1D	CDS	A	197	0.253807	A	12	0.166667	A	12	0.0833333	A	18	0.666667
chr3	58141801	FLNB	CDS	A	65	0.830769	A	2	0	A	4	0	A	6	0.333333
chr3	62423807	CADPS	CDS	A	812	0.20197	A	103	0.398058	A	40	0.25	A	0	No-reads
chr4	57976234	IGFBP7	CDS	A	1	0	A	42	0.642857	A	78	0.935897	-	-	-
chr4	57976286	IGFBP7	CDS	A	0	No-reads	A	0	No-reads	A	52	0.692308	G	-	-
chr4	158257875	GRIA2	CDS	A	265	1	A	98	1	A	10	1	A	0	No-reads
chr4	158257879	GRIA2	CDS	A	269	0.286245	A	85	0.0823529	A	7	0.285714	A	0	No-reads
chr4	158258136	GRIA2	intron	A	45	0.288889	A	2	0	A	0	No-reads	A	0	No-reads
chr4	158258137	GRIA2	intron	A	49	0.632653	A	2	1	A	0	No-reads	A	0	No-reads
chr4	158281294	GRIA2	CDS	A	219	0.652968	A	4	0	A	19	1	A	0	No-reads
chr5	156736808	CYFIP2	CDS	A	975	0.792821	A	66	0.621212	A	90	0.922222	A	1	0
chr6	34100903	GRM4	CDS	A	253	0	A	0	No-reads	A	67	0	A	7	1
chr6	44120349	TMEM63B	CDS	A	540	0.655556	A	20	0.3	A	89	0.382022	A	17	1
chr6	102337689	GRIK2	CDS	A	49	0.77551	A	2	1	A	9	0.777778	A	20	0.2
chr6	102337702	GRIK2	CDS	A	12	0.666667	A	8	0.75	A	6	1	A	2	0
chr6	102372589	GRIK2	CDS	A	39	0.769231	A	4	1	A	9	1	A	6	0.833333
chr6	102372630	GRIK2	intron	A	28	0.428571	A	1	1	A	2	0	A	12	1
chr6	102374616	GRIK2	intron	A	30	0.533333	A	0	No-reads	A	11	0.545455	A	18	1
chr6	102374643	GRIK2	intron	A	32	0.9375	A	2	1	A	9	1	A	20	0
chr6	150093334	PCMT1	intron	-	-	-	A	0	No-reads	A	3	0.333333	A	5	0
chr8	103841636	AZIN1	CDS	A	538	0.00371747	-	-	-	A	56	0	A	4	1
chr8	103841637	AZIN1	CDS	A	542	0	-	-	-	A	60	0	A	5	0.4
chr9	97847739	mir23B	microRNA	A	12	0.0833333	A	0	No-reads	A	1	1	C	-	-
chrX	114082682	HTR2C	CDS	A	195	0.923077	A	1	1	A	41	0	A	6	0.333333
chrX	114082684	HTR2C	CDS	A	198	0.838384	A	1	0	C	-	-	C	0	0
chrX	114082689	HTR2C	CDS	A	222	0.337838	A	1	1	A	42	0	A	13	0.0769231
chrX	114082694	HTR2C	CDS	A	228	0.535088	A	1	1	A	40	0	A	19	1
chrX	122598962	GRIA3	CDS	A	9	0.666667	A	6	1	A	29	0.862069	A	0	No-reads
chrX	122598998	GRIA3	intron	A	2	0	A	2	1	A	3	0.333333	A	35	0.0571429
chrX	135111055	SLC9A6	intron	A	25	0.92	A	0	No-reads	-	-	-	-	-	-
chrX	135111070	SLC9A6	intron	A	27	0.925926	A	0	No-reads	-	-	-	-	-	-
chrX	151358319	GABRA3	CDS	A	336	0.89881	A	116	0.991379	A	3	0	A	25	0.88
chrX	153579737	FLNA	intron	A	62	0.209677	A	10	0.4	A	2	0.5	A	1	0
chrX	153579950	FLNA	CDS	A	105	0.552381	A	24	0.25	A	22	0.5	A	37	0.108108
chr1	160302244	COPA	CDS	A	765	0.0915033	A	55	0.0727273	A	28	0.142857	-	-	-

## Sheet: supplementary table 4
chr	start	end	gene	region	adipose	adrenal	brain	breast	colon	kidney	heart	liver	lung	lymph_node	prostate	skeletal_muscle	WBC	ovary	testes	thyroid	# edited
chr11	105804693	105804694	GRIA4	CDS	No_reads	No_reads	1	No_reads	No_reads	No_reads	No_reads	No_reads	No_reads	No_reads	No_reads	No_reads	No_reads	No_reads	No_reads	No_reads	1	1
chr11	105815131	105815132	GRIA4	intron	No_reads	No_reads	No_reads	0	No_reads	No_reads	No_reads	No_reads	No_reads	No_reads	No_reads	No_reads	No_reads	No_reads	No_reads	No_reads	0	0
chr11	105816105	105816106	GRIA4	intron	No_reads	No_reads	0.75	No_reads	No_reads	No_reads	No_reads	No_reads	No_reads	No_reads	No_reads	No_reads	No_reads	No_reads	No_reads	No_reads	1	0.75
chr11	105816128	105816129	GRIA4	intron	No_reads	No_reads	1	No_reads	No_reads	No_reads	No_reads	No_reads	No_reads	No_reads	No_reads	No_reads	No_reads	No_reads	No_reads	No_reads	1	1
chr11	105816144	105816145	GRIA4	intron	No_reads	No_reads	0	No_reads	No_reads	No_reads	No_reads	No_reads	No_reads	No_reads	No_reads	No_reads	No_reads	No_reads	No_reads	No_reads	0	0
chr11	105816159	105816160	GRIA4	intron	No_reads	No_reads	No_reads	No_reads	No_reads	No_reads	No_reads	No_reads	No_reads	No_reads	No_reads	No_reads	No_reads	No_reads	No_reads	No_reads	0	0
chr12	5021741	5021742	KCNA1	CDS	No_reads	No_reads	0.288889	No_reads	No_reads	No_reads	No_reads	No_reads	No_reads	No_reads	No_reads	No_reads	No_reads	No_reads	No_reads	0	1	0.288889
chr13	46090370	46090371	COG3	CDS	0.772727	0.625	0.142857	0.566964	1	0	0	0.0681818	0.75	0	0.639535	0	0	0.653846	0.1	1	11	1
chr14	101506073	101506074	mir376C	microRNA	No_reads	No_reads	No_reads	No_reads	No_reads	No_reads	No_reads	No_reads	No_reads	No_reads	No_reads	No_reads	No_reads	No_reads	No_reads	No_reads	0	0
chr2	21233201	21233202	APOB	CDS	0	No_reads	No_reads	No_reads	No_reads	No_reads	0	0	No_reads	No_reads	No_reads	No_reads	No_reads	No_reads	No_reads	0	0	0
chr2	210835612	210835613	UNC80	CDS	No_reads	No_reads	0	No_reads	No_reads	No_reads	No_reads	No_reads	No_reads	No_reads	No_reads	No_reads	No_reads	No_reads	0	No_reads	0	0
chr20	52104917	52104918	TSHZ2	3'UTR	0.526361	0.423913	0.55	0.159382	0.267832	0.561905	0.383333	0.0454545	No_reads	0.3	0.170261	No_reads	0	0.249015	0.636875	0.375	13	0.636875
chr21	34922800	34922801	SON	CDS	0.00925926	0.02	0.09	0.0192308	0.0263158	0	0	0	0.137784	0.0142857	0.195187	0	0	0.0108696	0	0	9	0.195187
chr21	34923318	34923319	SON	CDS	0.100027	0.0854545	0.244755	0	0.178571	0.0555556	0.105556	0	0.11	0	0.2	0	0.112673	0.0180645	0.184595	0.0398686	12	0.244755
chr21	46595619	46595620	ADARB1	intron	No_reads	No_reads	0.5	No_reads	No_reads	No_reads	No_reads	No_reads	0.216667	0	0	No_reads	No_reads	No_reads	0	No_reads	2	0.5
chr3	53820891	53820892	CACNA1D	CDS	No_reads	No_reads	0	0	No_reads	0	No_reads	0	0.333333	No_reads	0	No_reads	No_reads	0	No_reads	0	1	0.333333
chr3	58141800	58141801	FLNB	CDS	0.115385	0.230769	0	0.0714286	0	0	0	0	0.125	0	0	No_reads	0	0	0	0	4	0.230769
chr4	158257874	158257875	GRIA2	CDS	No_reads	No_reads	0.903923	No_reads	No_reads	No_reads	No_reads	No_reads	No_reads	No_reads	No_reads	No_reads	No_reads	No_reads	No_reads	No_reads	1	0.903923
chr4	158257878	158257879	GRIA2	CDS	No_reads	No_reads	0.236927	No_reads	No_reads	No_reads	No_reads	No_reads	No_reads	No_reads	No_reads	No_reads	No_reads	No_reads	No_reads	No_reads	1	0.236927
chr4	158258135	158258136	GRIA2	intron	No_reads	No_reads	0.488889	No_reads	No_reads	No_reads	No_reads	No_reads	No_reads	No_reads	No_reads	No_reads	No_reads	No_reads	No_reads	No_reads	1	0.488889
chr4	158258136	158258137	GRIA2	intron	No_reads	No_reads	0.277778	No_reads	No_reads	No_reads	No_reads	No_reads	No_reads	No_reads	No_reads	No_reads	No_reads	No_reads	No_reads	No_reads	1	0.277778
chr4	158281293	158281294	GRIA2	CDS	No_reads	No_reads	0.691667	No_reads	No_reads	No_reads	No_reads	No_reads	No_reads	No_reads	No_reads	No_reads	No_reads	1	No_reads	No_reads	2	1
chr5	156736807	156736808	CYFIP2	CDS	0	0.0555556	0.68254	0	No_reads	0.016129	0	0	No_reads	0.1	0	No_reads	0	0	0.166667	0.166667	6	0.68254
chr6	44120348	44120349	TMEM63B	CDS	0	0	0	0	0	0	0	0	0	0	0	0	0	0	0	0	0	0
chr6	102337688	102337689	GRIK2	CDS	No_reads	No_reads	0.5	No_reads	0	No_reads	0	No_reads	No_reads	0	No_reads	No_reads	No_reads	0	No_reads	No_reads	1	0.5
chr6	102337701	102337702	GRIK2	CDS	No_reads	No_reads	0.25	No_reads	No_reads	No_reads	0	No_reads	No_reads	No_reads	No_reads	No_reads	No_reads	0	No_reads	No_reads	1	0.25
chr6	102372588	102372589	GRIK2	CDS	No_reads	No_reads	0.964286	No_reads	No_reads	No_reads	0	No_reads	No_reads	No_reads	No_reads	No_reads	No_reads	1	No_reads	No_reads	2	1
chr6	102372629	102372630	GRIK2	intron	No_reads	No_reads	0.5	No_reads	No_reads	No_reads	No_reads	No_reads	0	No_reads	No_reads	No_reads	No_reads	No_reads	No_reads	No_reads	1	0.5
chr6	102374615	102374616	GRIK2	intron	No_reads	No_reads	0.833333	No_reads	No_reads	No_reads	No_reads	No_reads	No_reads	No_reads	No_reads	No_reads	No_reads	No_reads	No_reads	No_reads	1	0.833333
chr6	102374642	102374643	GRIK2	intron	No_reads	No_reads	1	No_reads	No_reads	No_reads	No_reads	No_reads	No_reads	No_reads	No_reads	No_reads	No_reads	No_reads	No_reads	No_reads	1	1
chr6	150093333	150093334	PCMT1	intron	No_reads	0	0.333333	0	No_reads	0	No_reads	No_reads	No_reads	0	0	No_reads	No_reads	0	0	No_reads	1	0.333333
chr9	97847738	97847739	mir23B	microRNA	No_reads	No_reads	No_reads	No_reads	No_reads	No_reads	0	No_reads	No_reads	No_reads	No_reads	No_reads	No_reads	No_reads	No_reads	No_reads	0	0
chrX	114082681	114082682	HTR2C	CDS	No_reads	No_reads	1	No_reads	No_reads	No_reads	No_reads	No_reads	No_reads	No_reads	No_reads	No_reads	No_reads	No_reads	No_reads	No_reads	1	1
chrX	114082683	114082684	HTR2C	CDS	No_reads	No_reads	0	No_reads	No_reads	No_reads	No_reads	No_reads	No_reads	No_reads	No_reads	No_reads	No_reads	No_reads	No_reads	No_reads	0	0
chrX	114082688	114082689	HTR2C	CDS	No_reads	No_reads	1	No_reads	No_reads	No_reads	No_reads	No_reads	No_reads	No_reads	No_reads	No_reads	No_reads	No_reads	No_reads	No_reads	1	1
chrX	114082693	114082694	HTR2C	CDS	No_reads	No_reads	0.75	No_reads	No_reads	No_reads	No_reads	No_reads	No_reads	No_reads	No_reads	No_reads	No_reads	No_reads	No_reads	No_reads	1	0.75
chrX	122598961	122598962	GRIA3	CDS	No_reads	1	0.9	No_reads	No_reads	1	No_reads	No_reads	No_reads	No_reads	No_reads	No_reads	No_reads	No_reads	0	No_reads	3	1
chrX	122598997	122598998	GRIA3	intron	No_reads	No_reads	0	No_reads	No_reads	0	No_reads	No_reads	No_reads	No_reads	No_reads	No_reads	No_reads	No_reads	No_reads	No_reads	0	0
chrX	135111054	135111055	SLC9A6	intron	No_reads	No_reads	0.428571	No_reads	No_reads	No_reads	0	No_reads	No_reads	No_reads	No_reads	No_reads	No_reads	No_reads	No_reads	No_reads	1	0.428571
chrX	135111069	135111070	SLC9A6	intron	No_reads	No_reads	0.555556	No_reads	No_reads	No_reads	0	No_reads	No_reads	No_reads	No_reads	No_reads	No_reads	No_reads	No_reads	No_reads	1	0.555556
chr1	160302243	160302244	COPA	CDS	0.814815	0	0.520833	0.2	0.105263	0.0454545	0.142857	0.222222	0.5	0.636364	0.238095	0	0	0.628571	0.0833333	0.0909091	13	0.814815
chr14	26917529	26917530	NOVA1	CDS	0.20362	0	0.25	0	0	0	0	No_reads	No_reads	0	0.0454545	0	No_reads	0	0	0	3	0.25
chr17	43045219	43045220	C1QL1	CDS	No_reads	No_reads	No_reads	No_reads	No_reads	0.03125	0	No_reads	0	0	0	No_reads	No_reads	No_reads	No_reads	No_reads	1	0.03125
chr19	47152853	47152854	DACT3	CDS	No_reads	0	No_reads	No_reads	No_reads	No_reads	0	No_reads	0.642857	0	0.340456	No_reads	No_reads	No_reads	No_reads	0	2	0.642857
chr2	20450818	20450819	PUM2	3'UTR	0.379032	0.314626	0.18876	0.0432773	0.18592	0	0.0196078	0.0182927	0.454353	0.174818	0.232383	0.0421053	0.077162	0.137428	0.427451	0.14418	15	0.454353
chr20	36147532	36147533	BLCAP	CDS	0	0.0412505	0.0842105	0.0228456	0.0220798	0.0441176	0.0209762	0.0424837	0.0473422	0.03125	0.0549451	0	0.0784188	0	0.0214286	0.00331126	13	0.0842105
chr20	36147562	36147563	BLCAP	CDS	0.0353001	0.0263734	0.10425	0.0366359	0.0426829	0.155723	0.0571429	0.0188679	0.24556	0.116093	0.115742	0.0148325	0.0847573	0.105764	0.0456912	0.0192308	16	0.24556
chr20	36147571	36147572	BLCAP	CDS	0.0800095	0.0912561	0.0993766	0.037557	0.0576923	0.237645	0.0670849	0.0306122	0.239394	0.301572	0.170177	0.0171108	0.101027	0.103026	0.115807	0.0508762	16	0.301572
chr20	36148079	36148080	BLCAP	intron	No_reads	No_reads	No_reads	0	No_reads	0	0.333333	No_reads	No_reads	0.95	0.428571	No_reads	No_reads	No_reads	1	No_reads	4	1
chr21	30953749	30953750	GRIK1	CDS	No_reads	No_reads	1	No_reads	No_reads	No_reads	No_reads	No_reads	No_reads	No_reads	No_reads	No_reads	No_reads	No_reads	No_reads	No_reads	1	1
chr3	62423806	62423807	CADPS	CDS	No_reads	No_reads	0.179487	No_reads	No_reads	No_reads	0	No_reads	No_reads	No_reads	0.5	No_reads	No_reads	No_reads	No_reads	No_reads	2	0.5
chr4	57976233	57976234	IGFBP7	CDS	0.562927	0.591875	0.575269	0.586109	0.762277	0.422687	0.287733	0.421583	0.655182	0.678488	0.74453	0.616279	0.0446429	0.36079	0.559944	0.618784	16	0.762277
chr4	57976285	57976286	IGFBP7	CDS	0.165808	0.160493	0.0578704	0.11968	0.213855	0.0563044	0.0798405	0.0352547	0.299472	0.15351	0.346774	0.282813	0	0.04032	0.0760877	0.166868	15	0.346774
chr6	34100902	34100903	GRM4	CDS	No_reads	No_reads	0	No_reads	No_reads	No_reads	No_reads	No_reads	No_reads	No_reads	No_reads	No_reads	No_reads	No_reads	0	No_reads	0	0
chr8	103841635	103841636	AZIN1	CDS	0.54023	0.0462963	0.0606061	0	0.0191257	0.0158228	0	0.0165746	0.232624	0.00578035	0.140476	0	0.0245665	0.196194	0.0897436	0.0111607	13	0.54023
chr8	103841636	103841637	AZIN1	CDS	0.026699	0	0.0083682	0.036036	0	0	0	0.00552486	0.0220994	0	0.0138889	0	0	0	0.0509554	0.0173913	8	0.0509554
chrX	151358318	151358319	GABRA3	CDS	No_reads	No_reads	0.5	No_reads	No_reads	No_reads	No_reads	No_reads	No_reads	No_reads	No_reads	No_reads	No_reads	No_reads	No_reads	No_reads	1	0.5
chrX	153579736	153579737	FLNA	intron	0.606061	0.0263158	No_reads	0	0.122807	0	0	0	0.447415	0.188034	0.742944	0	0	0.0530303	0.171429	0.5	9	0.742944
chrX	153579949	153579950	FLNA	CDS	0.0728509	0.105291	0.625	0.0776915	0.284827	0.0753589	0.347222	0	0.552101	0.218354	0.805922	0.05	0.015873	0.0215641	0.264232	0.0333333	15	0.805922

## Sheet: supplementary table 5
Category	Term	Count	%	PValue	Genes	List Total	Pop Hits	Pop Total	Fold Enrichment	Bonferroni	Benjamini	FDR
GOTERM_BP_FAT	GO:0007268~synaptic transmission	9	34.6154	1.23463e-08	801727, 772494, 792555, 820860, 789591, 813799, 818297, 813794, 776537	23	298	13528	17.7636	5.16075e-06	5.16075e-06	1.7331e-05
GOTERM_BP_FAT	GO:0019226~transmission of nerve impulse	9	34.6154	4.31867e-08	801727, 772494, 792555, 820860, 789591, 813799, 818297, 813794, 776537	23	350	13528	15.1245	1.80519e-05	9.02598e-06	6.06228e-05
GOTERM_BP_FAT	GO:0007215~glutamate signaling pathway	5	19.2308	6.48719e-08	772494, 813799, 818297, 818244, 813794	23	25	13528	117.635	2.71161e-05	9.03878e-06	9.10631e-05
GOTERM_BP_FAT	GO:0007267~cell-cell signaling	9	34.6154	2.63072e-06	801727, 772494, 792555, 820860, 789591, 813799, 818297, 813794, 776537	23	600	13528	8.82261	0.00109904	0.000274873	0.00369278
GOTERM_BP_FAT	GO:0051966~regulation of synaptic transmission, glutamatergic	4	15.3846	3.55686e-06	772494, 789591, 818297, 813794	23	19	13528	123.826	0.00148567	0.00029731	0.00499278
GOTERM_BP_FAT	GO:0050806~positive regulation of synaptic transmission	4	15.3846	2.16207e-05	772494, 789591, 818297, 813794	23	34	13528	69.1969	0.00899682	0.00150512	0.0303455
GOTERM_BP_FAT	GO:0051971~positive regulation of transmission of nerve impulse	4	15.3846	2.7985e-05	772494, 789591, 818297, 813794	23	37	13528	63.5864	0.0116298	0.00166973	0.0392765
GOTERM_BP_FAT	GO:0031646~positive regulation of neurological system process	4	15.3846	3.28464e-05	772494, 789591, 818297, 813794	23	39	13528	60.3255	0.0136362	0.00171478	0.0460979
GOTERM_BP_FAT	GO:0050804~regulation of synaptic transmission	5	19.2308	6.21102e-05	801727, 772494, 789591, 818297, 813794	23	136	13528	21.624	0.0256287	0.00288061	0.0871512
GOTERM_BP_FAT	GO:0051969~regulation of transmission of nerve impulse	5	19.2308	8.40687e-05	801727, 772494, 789591, 818297, 813794	23	147	13528	20.0059	0.0345319	0.00350805	0.117946
GOTERM_BP_FAT	GO:0031644~regulation of neurological system process	5	19.2308	9.8187e-05	801727, 772494, 789591, 818297, 813794	23	153	13528	19.2214	0.0402133	0.00372434	0.137741
GOTERM_BP_FAT	GO:0006811~ion transport	8	30.7692	0.000148722	792397, 772494, 820860, 789591, 818297, 818244, 813794, 776537	23	768	13528	6.12681	0.0602772	0.00516746	0.208564
GOTERM_BP_FAT	GO:0010647~positive regulation of cell communication	6	23.0769	0.000154571	772494, 789591, 813799, 786593, 818297, 813794	23	329	13528	10.7266	0.0625723	0.0049581	0.216759
GOTERM_BP_FAT	GO:0008104~protein localization	8	30.7692	0.000350435	786199, 778146, 789591, 786593, 824280, 818297, 787361, 798935	23	882	13528	5.33491	0.136281	0.0104103	0.490797
GOTERM_BP_FAT	GO:0050877~neurological system process	9	34.6154	0.00040847	801727, 772494, 792555, 820860, 789591, 813799, 818297, 813794, 776537	23	1210	13528	4.37485	0.156989	0.0113204	0.57186
GOTERM_BP_FAT	GO:0007610~behavior	6	23.0769	0.000791519	801727, 792555, 813799, 796896, 818297, 813794	23	469	13528	7.52461	0.281785	0.0204741	1.10537
GOTERM_BP_FAT	GO:0045184~establishment of protein localization	7	26.9231	0.00112524	786199, 789591, 786593, 824280, 818297, 787361, 798935	23	769	13528	5.35399	0.375383	0.0273037	1.56801
GOTERM_BP_FAT	GO:0043112~receptor metabolic process	3	11.5385	0.00114091	789591, 786593, 818297	23	31	13528	56.9201	0.379464	0.0261612	1.58968
GOTERM_BP_FAT	GO:0044057~regulation of system process	5	19.2308	0.00141057	801727, 772494, 789591, 818297, 813794	23	309	13528	9.51738	0.445692	0.0305772	1.96197
GOTERM_BP_FAT	GO:0051240~positive regulation of multicellular organismal process	4	15.3846	0.00692747	772494, 789591, 818297, 813794	23	244	13528	9.6422	0.945293	0.135227	9.2972
GOTERM_BP_FAT	GO:0010226~response to lithium ion	2	7.69231	0.00971974	789591, 818244	23	6	13528	196.058	0.983139	0.176684	12.8123
GOTERM_BP_FAT	GO:0051967~negative regulation of synaptic transmission, glutamatergic	2	7.69231	0.0113309	818297, 813794	23	7	13528	168.05	0.991463	0.194681	14.7826
GOTERM_BP_FAT	GO:0060080~regulation of inhibitory postsynaptic membrane potential	2	7.69231	0.0113309	818297, 813794	23	7	13528	168.05	0.991463	0.194681	14.7826
GOTERM_BP_FAT	GO:0016192~vesicle-mediated transport	5	19.2308	0.0129104	786199, 789591, 786593, 787361, 798935	23	576	13528	5.10568	0.995624	0.210345	16.6738
GOTERM_BP_FAT	GO:0001919~regulation of receptor recycling	2	7.69231	0.0129396	789591, 818244	23	8	13528	147.043	0.995678	0.202948	16.7084
GOTERM_BP_FAT	GO:0043113~receptor clustering	2	7.69231	0.0129396	786593, 818297	23	8	13528	147.043	0.995678	0.202948	16.7084
GOTERM_BP_FAT	GO:0010038~response to metal ion	3	11.5385	0.0184001	789591, 824280, 818244	23	129	13528	13.6785	0.999575	0.266931	22.9484
GOTERM_BP_FAT	GO:0060081~membrane hyperpolarization	2	7.69231	0.0193493	818297, 813794	23	12	13528	98.029	0.999716	0.269573	23.9877
GOTERM_BP_FAT	GO:0051954~positive regulation of amine transport	2	7.69231	0.0225392	801727, 813794	23	14	13528	84.0248	0.999927	0.297376	27.3859
GOTERM_BP_FAT	GO:0007166~cell surface receptor linked signal transduction	8	30.7692	0.0236138	801727, 772494, 813799, 786593, 818297, 818244, 813794, 776537	23	1856	13528	2.53523	0.999954	0.300052	28.4986
GOTERM_BP_FAT	GO:0007172~signal complex assembly	2	7.69231	0.0257192	786593, 818297	23	16	13528	73.5217	0.999981	0.313097	30.6327
GOTERM_BP_FAT	GO:0034613~cellular protein localization	4	15.3846	0.0279295	786593, 818297, 787361, 798935	23	411	13528	5.72432	0.999993	0.32611	32.8093
GOTERM_BP_FAT	GO:0070727~cellular macromolecule localization	4	15.3846	0.0284576	786593, 818297, 787361, 798935	23	414	13528	5.68284	0.999994	0.322458	33.3199
GOTERM_BP_FAT	GO:0060079~regulation of excitatory postsynaptic membrane potential	2	7.69231	0.0304708	818297, 813794	23	19	13528	61.913	0.999998	0.332499	35.2335
GOTERM_BP_FAT	GO:0015031~protein transport	5	19.2308	0.0324709	786199, 824280, 818297, 787361, 798935	23	762	13528	3.85941	0.999999	0.341719	37.0841
GOTERM_BP_FAT	GO:0050805~negative regulation of synaptic transmission	2	7.69231	0.0336261	818297, 813794	23	21	13528	56.0166	0.999999	0.343291	38.1304
GOTERM_BP_FAT	GO:0006890~retrograde vesicle-mediated transport, Golgi to ER	2	7.69231	0.0336261	787361, 798935	23	21	13528	56.0166	0.999999	0.343291	38.1304
GOTERM_BP_FAT	GO:0060078~regulation of postsynaptic membrane potential	2	7.69231	0.0367717	818297, 813794	23	23	13528	51.1456	1	0.360736	40.8982
GOTERM_BP_FAT	GO:0050810~regulation of steroid biosynthetic process	2	7.69231	0.0399075	824280, 815244	23	25	13528	47.0539	1	0.376789	43.5425
GOTERM_BP_FAT	GO:0051970~negative regulation of transmission of nerve impulse	2	7.69231	0.0399075	818297, 813794	23	25	13528	47.0539	1	0.376789	43.5425
GOTERM_BP_FAT	GO:0010035~response to inorganic substance	3	11.5385	0.0432752	789591, 824280, 818244	23	205	13528	8.60742	1	0.39334	46.2597
GOTERM_BP_FAT	GO:0050821~protein stabilization	2	7.69231	0.044593	786593, 798935	23	28	13528	42.0124	1	0.394558	47.2895
GOTERM_BP_FAT	GO:0031645~negative regulation of neurological system process	2	7.69231	0.044593	818297, 813794	23	28	13528	42.0124	1	0.394558	47.2895
GOTERM_BP_FAT	GO:0051050~positive regulation of transport	3	11.5385	0.0503411	801727, 786593, 813794	23	223	13528	7.91265	1	0.425128	51.5706
GOTERM_BP_FAT	GO:0051952~regulation of amine transport	2	7.69231	0.0523536	801727, 813794	23	33	13528	35.6469	1	0.429896	52.9916
GOTERM_BP_FAT	GO:0019932~second-messenger-mediated signaling	3	11.5385	0.0552706	801727, 813799, 786593	23	235	13528	7.5086	1	0.439912	54.9825
GOTERM_BP_FAT	GO:0019218~regulation of steroid metabolic process	2	7.69231	0.056981	824280, 815244	23	36	13528	32.6763	1	0.442278	56.1132
GOTERM_BP_FAT	GO:0010627~regulation of protein kinase cascade	3	11.5385	0.061231	813799, 786593, 818297	23	249	13528	7.08643	1	0.45894	58.8096
GOTERM_BP_FAT	GO:0033555~multicellular organismal response to stress	2	7.69231	0.0615869	818297, 813794	23	39	13528	30.1628	1	0.453307	59.0282
GOTERM_BP_FAT	GO:0007193~inhibition of adenylate cyclase activity by G-protein signaling	2	7.69231	0.0631174	813799, 786593	23	40	13528	29.4087	1	0.454259	59.9563
GOTERM_BP_FAT	GO:0032507~maintenance of protein location in cell	2	7.69231	0.0646456	778146, 786593	23	41	13528	28.6914	1	0.455169	60.8635
GOTERM_BP_FAT	GO:0031647~regulation of protein stability	2	7.69231	0.0661713	786593, 798935	23	42	13528	28.0083	1	0.456039	61.7502
GOTERM_BP_FAT	GO:0051899~membrane depolarization	2	7.69231	0.0676947	818297, 813794	23	43	13528	27.3569	1	0.456872	62.6168
GOTERM_BP_FAT	GO:0046890~regulation of lipid biosynthetic process	2	7.69231	0.0707343	824280, 815244	23	45	13528	26.1411	1	0.465172	64.2918
GOTERM_BP_FAT	GO:0051651~maintenance of location in cell	2	7.69231	0.075276	778146, 786593	23	48	13528	24.5072	1	0.48017	66.6651
GOTERM_BP_FAT	GO:0045185~maintenance of protein location	2	7.69231	0.075276	778146, 786593	23	48	13528	24.5072	1	0.48017	66.6651
GOTERM_BP_FAT	GO:0046903~secretion	3	11.5385	0.0846669	786199, 813799, 787361	23	300	13528	5.88174	1	0.515716	71.115
GOTERM_BP_FAT	GO:0051350~negative regulation of lyase activity	2	7.69231	0.0857911	813799, 786593	23	55	13528	21.3881	1	0.513744	71.6091
GOTERM_BP_FAT	GO:0007194~negative regulation of adenylate cyclase activity	2	7.69231	0.0857911	813799, 786593	23	55	13528	21.3881	1	0.513744	71.6091
GOTERM_BP_FAT	GO:0031280~negative regulation of cyclase activity	2	7.69231	0.0857911	813799, 786593	23	55	13528	21.3881	1	0.513744	71.6091
GOTERM_BP_FAT	GO:0046907~intracellular transport	4	15.3846	0.0885098	786593, 818297, 787361, 798935	23	657	13528	3.58097	1	0.518526	72.7715
GOTERM_BP_FAT	GO:0051235~maintenance of location	2	7.69231	0.0991429	778146, 786593	23	64	13528	18.3804	1	0.554341	76.9066
Category	Term	Count	%	PValue	Genes	List Total	Pop Hits	Pop Total	Fold Enrichment	Bonferroni	Benjamini	FDR
GOTERM_CC_FAT	GO:0045202~synapse	8	30.7692	2.00677e-06	786199, 792857, 772494, 789591, 818297, 818244, 813794, 776537	24	355	12782	12.0019	0.000260847	0.000260847	0.00233696
GOTERM_CC_FAT	GO:0045211~postsynaptic membrane	6	23.0769	3.52364e-06	772494, 789591, 818297, 818244, 813794, 776537	24	135	12782	23.6704	0.000457969	0.000229011	0.00410338
GOTERM_CC_FAT	GO:0030054~cell junction	8	30.7692	2.39896e-05	786199, 792857, 772494, 789591, 818297, 818244, 813794, 776537	24	518	12782	8.22523	0.00311382	0.00103902	0.0279334
GOTERM_CC_FAT	GO:0030666~endocytic vesicle membrane	4	15.3846	2.68072e-05	772494, 789591, 824280, 818244	24	33	12782	64.5556	0.00347891	0.000870865	0.0312138
GOTERM_CC_FAT	GO:0044456~synapse part	6	23.0769	6.42395e-05	772494, 789591, 818297, 818244, 813794, 776537	24	246	12782	12.9898	0.00831662	0.00166889	0.0747844
GOTERM_CC_FAT	GO:0030659~cytoplasmic vesicle membrane	5	19.2308	0.000100995	772494, 789591, 824280, 818244, 787361	24	139	12782	19.1577	0.0130441	0.00218593	0.11755
GOTERM_CC_FAT	GO:0044459~plasma membrane part	13	50	0.000137586	792397, 786199, 772494, 818244, 776537, 801727, 792857, 820860, 789591, 813799, 818297, 787361, 813794	24	2203	12782	3.1428	0.0177284	0.00255209	0.160109
GOTERM_CC_FAT	GO:0012506~vesicle membrane	5	19.2308	0.000139138	772494, 789591, 824280, 818244, 787361	24	151	12782	17.6352	0.0179266	0.00225859	0.161913
GOTERM_CC_FAT	GO:0030139~endocytic vesicle	4	15.3846	0.000154927	772494, 789591, 824280, 818244	24	59	12782	36.1073	0.0199406	0.00223551	0.180272
GOTERM_CC_FAT	GO:0008328~ionotropic glutamate receptor complex	3	11.5385	0.000278175	772494, 818297, 813794	24	14	12782	114.125	0.0355216	0.00361025	0.323469
GOTERM_CC_FAT	GO:0044433~cytoplasmic vesicle part	5	19.2308	0.000315952	772494, 789591, 824280, 818244, 787361	24	187	12782	14.2402	0.0402479	0.00372761	0.367324
GOTERM_CC_FAT	GO:0031410~cytoplasmic vesicle	7	26.9231	0.0007594	786199, 772494, 789591, 813799, 824280, 818244, 787361	24	642	12782	5.80698	0.0940394	0.00819618	0.880792
GOTERM_CC_FAT	GO:0043195~terminal button	3	11.5385	0.000906086	772494, 818297, 818244	24	25	12782	63.91	0.111166	0.009024	1.05011
GOTERM_CC_FAT	GO:0031982~vesicle	7	26.9231	0.000950324	786199, 772494, 789591, 813799, 824280, 818244, 787361	24	670	12782	5.5643	0.116267	0.00878977	1.10112
GOTERM_CC_FAT	GO:0005886~plasma membrane	15	57.6923	0.00176155	792397, 786199, 772494, 786593, 818244, 776537, 801727, 792857, 820860, 789591, 824280, 813799, 818297, 787361, 813794	24	3777	12782	2.1151	0.204833	0.0151641	2.03228
GOTERM_CC_FAT	GO:0043679~nerve terminal	3	11.5385	0.00198529	772494, 818297, 818244	24	37	12782	43.1824	0.22767	0.0160168	2.28769
GOTERM_CC_FAT	GO:0030425~dendrite	4	15.3846	0.00298921	772494, 818297, 818244, 813794	24	163	12782	13.0695	0.322387	0.0226328	3.42622
GOTERM_CC_FAT	GO:0033267~axon part	3	11.5385	0.0041872	772494, 818297, 818244	24	54	12782	29.588	0.420436	0.0298498	4.76897
GOTERM_CC_FAT	GO:0032983~kainate selective glutamate receptor complex	2	7.69231	0.00538893	818297, 813794	24	3	12782	355.056	0.504632	0.0362962	6.09874
GOTERM_CC_FAT	GO:0014069~postsynaptic density	3	11.5385	0.00713769	772494, 789591, 818244	24	71	12782	22.5035	0.60593	0.045494	8.00352
GOTERM_CC_FAT	GO:0030662~coated vesicle membrane	3	11.5385	0.00753199	789591, 824280, 787361	24	73	12782	21.887	0.625763	0.0457247	8.4281
GOTERM_CC_FAT	GO:0016023~cytoplasmic membrane-bounded vesicle	5	19.2308	0.0156522	772494, 789591, 824280, 818244, 787361	24	550	12782	4.84167	0.871378	0.0890086	16.7831
GOTERM_CC_FAT	GO:0032279~asymmetric synapse	2	7.69231	0.0160836	789591, 818244	24	9	12782	118.352	0.878502	0.087572	17.2067
GOTERM_CC_FAT	GO:0031988~membrane-bounded vesicle	5	19.2308	0.0174308	772494, 789591, 824280, 818244, 787361	24	568	12782	4.68823	0.898326	0.0908538	18.5173
GOTERM_CC_FAT	GO:0043235~receptor complex	3	11.5385	0.0182429	772494, 818297, 813794	24	116	12782	13.7737	0.908689	0.0912991	19.2982
GOTERM_CC_FAT	GO:0043005~neuron projection	4	15.3846	0.022618	772494, 818297, 818244, 813794	24	342	12782	6.22904	0.948907	0.108089	23.3885
GOTERM_CC_FAT	GO:0030135~coated vesicle	3	11.5385	0.0327909	789591, 824280, 787361	24	159	12782	10.0487	0.986889	0.148306	32.1769
GOTERM_CC_FAT	GO:0030424~axon	3	11.5385	0.0327909	772494, 818297, 818244	24	159	12782	10.0487	0.986889	0.148306	32.1769
GOTERM_CC_FAT	GO:0043025~cell soma	3	11.5385	0.0362658	772494, 818297, 818244	24	168	12782	9.51042	0.991788	0.157605	34.9609
GOTERM_CC_FAT	GO:0012505~endomembrane system	5	19.2308	0.0486214	772494, 789591, 824280, 818244, 787361	24	782	12782	3.40526	0.998466	0.200233	44.0352
GOTERM_CC_FAT	GO:0042734~presynaptic membrane	2	7.69231	0.0509437	818297, 813794	24	29	12782	36.7299	0.998883	0.202742	45.6056
GOTERM_CC_FAT	GO:0034702~ion channel complex	3	11.5385	0.0519417	792397, 820860, 776537	24	205	12782	7.7939	0.999026	0.20043	46.268
GOTERM_CC_FAT	GO:0043204~perikaryon	2	7.69231	0.0526553	818297, 818244	24	30	12782	35.5056	0.999117	0.19728	46.7371
GOTERM_CC_FAT	GO:0005624~membrane fraction	5	19.2308	0.0539365	792857, 824280, 818297, 818244, 787361	24	809	12782	3.29162	0.999259	0.196214	47.57
GOTERM_CC_FAT	GO:0005887~integral to plasma membrane	6	23.0769	0.0563851	772494, 820860, 813799, 818297, 813794, 776537	24	1188	12782	2.68981	0.999471	0.19901	49.1287
GOTERM_CC_FAT	GO:0005626~insoluble fraction	5	19.2308	0.0602106	792857, 824280, 818297, 818244, 787361	24	839	12782	3.17392	0.999688	0.205987	51.4793
GOTERM_CC_FAT	GO:0031226~intrinsic to plasma membrane	6	23.0769	0.0610749	772494, 820860, 813799, 818297, 813794, 776537	24	1215	12782	2.63004	0.999723	0.203534	51.9964
GOTERM_CC_FAT	GO:0044463~cell projection part	3	11.5385	0.0656379	772494, 818297, 818244	24	234	12782	6.82799	0.999853	0.21222	54.644
GOTERM_CC_FAT	GO:0030665~clathrin coated vesicle membrane	2	7.69231	0.0912173	789591, 824280	24	53	12782	20.0975	0.999996	0.279076	67.1718
GOTERM_CC_FAT	GO:0044431~Golgi apparatus part	3	11.5385	0.0972487	786593, 787361, 798935	24	294	12782	5.43452	0.999998	0.28896	69.6213
Category	Term	Count	%	PValue	Genes	List Total	Pop Hits	Pop Total	Fold Enrichment	Bonferroni	Benjamini	FDR
GOTERM_MF_FAT	GO:0008066~glutamate receptor activity	6	23.0769	6.28357e-10	772494, 789591, 813799, 818297, 818244, 813794	20	31	12983	125.642	6.22074e-08	6.22074e-08	6.96115e-07
GOTERM_MF_FAT	GO:0004970~ionotropic glutamate receptor activity	5	19.2308	9.89446e-09	772494, 789591, 818297, 818244, 813794	20	18	12983	180.319	9.79551e-07	4.89775e-07	1.09614e-05
GOTERM_MF_FAT	GO:0005234~extracellular-glutamate-gated ion channel activity	5	19.2308	1.25214e-08	772494, 789591, 818297, 818244, 813794	20	19	12983	170.829	1.23962e-06	4.13206e-07	1.38716e-05
GOTERM_MF_FAT	GO:0005230~extracellular ligand-gated ion channel activity	6	23.0769	4.98663e-08	772494, 789591, 818297, 818244, 813794, 776537	20	72	12983	54.0958	4.93675e-06	1.23419e-06	5.52435e-05
GOTERM_MF_FAT	GO:0022836~gated channel activity	8	30.7692	1.62886e-07	792397, 772494, 820860, 789591, 818297, 818244, 813794, 776537	20	310	12983	16.7523	1.61256e-05	3.22514e-06	0.00018045
GOTERM_MF_FAT	GO:0005216~ion channel activity	8	30.7692	7.19614e-07	792397, 772494, 820860, 789591, 818297, 818244, 813794, 776537	20	386	12983	13.4539	7.12392e-05	1.18736e-05	0.000797209
GOTERM_MF_FAT	GO:0015276~ligand-gated ion channel activity	6	23.0769	8.622e-07	772494, 789591, 818297, 818244, 813794, 776537	20	127	12983	30.6685	8.53542e-05	1.21939e-05	0.00095517
GOTERM_MF_FAT	GO:0022834~ligand-gated channel activity	6	23.0769	8.622e-07	772494, 789591, 818297, 818244, 813794, 776537	20	127	12983	30.6685	8.53542e-05	1.21939e-05	0.00095517
GOTERM_MF_FAT	GO:0022838~substrate specific channel activity	8	30.7692	8.8426e-07	792397, 772494, 820860, 789591, 818297, 818244, 813794, 776537	20	398	12983	13.0482	8.7538e-05	1.09427e-05	0.000979609
GOTERM_MF_FAT	GO:0015267~channel activity	8	30.7692	1.11541e-06	792397, 772494, 820860, 789591, 818297, 818244, 813794, 776537	20	412	12983	12.6049	0.000110419	1.22694e-05	0.00123568
GOTERM_MF_FAT	GO:0022803~passive transmembrane transporter activity	8	30.7692	1.1337e-06	792397, 772494, 820860, 789591, 818297, 818244, 813794, 776537	20	413	12983	12.5743	0.00011223	1.12236e-05	0.00125595
GOTERM_MF_FAT	GO:0030165~PDZ domain binding	3	11.5385	0.00210904	789591, 818297, 818244	20	47	12983	41.4351	0.188617	0.018822	2.31179
GOTERM_MF_FAT	GO:0019904~protein domain specific binding	4	15.3846	0.0117528	789591, 780360, 818297, 818244	20	331	12983	7.84471	0.689763	0.0929294	12.2758
Category	Term	Count	%	PValue	Genes	List Total	Pop Hits	Pop Total	Fold Enrichment	Bonferroni	Benjamini	FDR
KEGG_PATHWAY	hsa04080:Neuroactive ligand-receptor interaction	8	30.7692	2.09847e-07	801727, 772494, 789591, 813799, 818297, 818244, 813794, 776537	12	256	5085	13.2422	3.77724e-06	3.77724e-06	0.000154683

## Sheet: supplementary table 6
Human hg19		Mouse mm9		codon-change	gene
chr8	52768194	chr1	7127785	-	PCMTD1
chr8	67716142	chr1	9861286	-	C8orf44-SGK3,SGK3
chr8	67999833	chr1	10050568	-	CSPP1
chr8	73860657	chr1	15711839	-	KCNB2
chr8	74458648	chr1	16325872	-	STAU2
chr4	113377208	chr1	16760091	-	ALPK1
chr6	73516156	chr1	21784434	-	KCNQ5
chr6	71294060	chr1	24005536	-	C6orf57
chr6	71131559	chr1	24098863	-	FAM135A
chr6	70503481	chr1	24739446	-	LMBRD1
chr6	70463516	chr1	24760688	-	LMBRD1
chr6	69710559	chr1	25537414	-	BAI3
chr2	131789697	chr1	34856645	-	ARHGEF4
chr2	131790049	chr1	34857076	-	ARHGEF4
chr2	131790068	chr1	34857094	-	ARHGEF4
chr2	131790104	chr1	34857125	-	ARHGEF4
chr2	129049047	chr1	36147759	-	HS6ST1
chr2	97364828	chr1	36473764	N1549S	FER1L5
chr2	97365744	chr1	36474644	L1646L	FER1L5
chr2	97366243	chr1	36475121	-	FER1L5
chr2	97466523	chr1	36557985	-	CNNM4
chr2	99436211	chr1	37679337	-	C2orf55
chr2	99813109	chr1	37956851	-	MRPL30
chr2	100172356	chr1	38240214	-	AFF3
chr2	100174552	chr1	38241722	-	AFF3
chr2	100555603	chr1	38536680	-	AFF3
chr6	151149004	chr1	39051831	-	PLEKHG1
chr2	101912603	chr1	39622764	-	RNF149
chr2	190616125	chr1	53379208	-	OSGEPL1
chr2	197018402	chr1	53825441	-	STK17B
chr2	197420896	chr1	54213391	-	HECW2
chr2	197663893	chr1	54495387	-	GTF3C3
chr2	197888800	chr1	54736896	-	ANKRD44
chr2	198484705	chr1	55253177	-	RFTN2
chr2	198772996	chr1	55584491	-	PLCL1
chr2	201340484	chr1	58001466	-	SPATS2L
chr2	201843578	chr1	58584294	-	FAM126B
chr2	202606755	chr1	59253412	-	ALS2
chr2	203192622	chr1	59787554	-	NOP58
chrY	5206459	chr1	60761322	-	PCDH11Y
chrY	5206050	chr1	60761731	-	PCDH11Y
chr2	206263548	chr1	62485331	-	PARD3B
chr2	208479278	chr1	64655456	-	METTL21A
chr2	210867925	chr1	66747955	-	RPE
chr2	213030356	chr1	68829776	-	ERBB4
chr2	213330643	chr1	69083303	-	ERBB4
chr2	213814376	chr1	69528547	-	MIR4776-2
chr2	213855572	chr1	69570097	-	MIR4776-2
chr2	215516824	chr1	71024956	-	VWC2L
chr2	216809012	chr1	72206881	-	MREG
chr2	217538596	chr1	72906186	-	IGFBP5
chr2	219101124	chr1	74300078	-	ARPC2
chr2	219263734	chr1	74436852	-	CTDSP1
chr2	220150934	chr1	75241594	-	DNAJB2
chr2	220158885	chr1	75247501	-	MIR153-1
chr2	220159318	chr1	75247970	-	PTPRN
chr2	220192181	chr1	75268826	-	RESP18
chr2	220286092	chr1	75360076	L352L	DES
chr2	223429944	chr1	78418907	-	SGPP2
chr13	52604264	chr1	78662339	S442G	UTP14C
chr13	52604539	chr1	78662590	G533G	UTP14C
chr13	52604880	chr1	78662928	Q647R	UTP14C
chr13	52604985	chr1	78663033	Q682R	UTP14C
chr2	225674540	chr1	80543957	-	DOCK10
chr2	225872054	chr1	80721944	-	DOCK10
chr2	227752059	chr1	82354927	-	RHBDD1
chr2	227752090	chr1	82354954	-	RHBDD1
chr2	227887691	chr1	82459472	-	COL4A4
chr2	228326544	chr1	82824418	-	TM4SF20
chr2	230016601	chr1	84150607	-	PID1
chr2	230271083	chr1	84400499	-	DNER
chr2	230451481	chr1	84578054	-	DNER
chr2	230901478	chr1	84902816	-	SLC16A14
chr3	141762995	chr1	85008734	-	TFDP2
chr3	57168374	chr1	85008899	-	IL17RD
chr3	141762669	chr1	85009075	-	TFDP2
chr2	231555684	chr1	87672235	-	LOC151475
chr2	232026951	chr1	88026305	-	PSMD1
chr2	232034898	chr1	88032831	-	PSMD1
chr2	232087474	chr1	88066518	I180V	ARMC9
chr2	232154283	chr1	88102085	-	ARMC9
chr2	232154316	chr1	88102118	-	ARMC9
chr2	232154364	chr1	88102168	-	ARMC9
chr2	232155838	chr1	88104390	-	ARMC9
chr2	233113288	chr1	88868737	-	DIS3L2
chr2	233244910	chr1	88966073	G224G	ALPP
chr2	233246559	chr1	88967635	-	ALPP
chr2	233522215	chr1	89181297	-	EFHD1
chr2	233523287	chr1	89182154	-	EFHD1
chr2	233712989	chr1	89341228	-	GIGYF2
chr2	233763002	chr1	89388886	-	NGEF
chr2	233764040	chr1	89390265	-	NGEF
chr2	235352632	chr1	90558169	-	SPP2
chr2	236493226	chr1	91416031	-	AGAP1
chr3	178978786	chr1	92997848	-	KCNMB3
chr3	178978451	chr1	93008764	-	KCNMB3
chr2	241535676	chr1	94841212	-	CAPN10
chr2	242194583	chr1	95326078	-	HDLBP
chr2	242407406	chr1	95503865	-	FARP2
chr2	242667894	chr1	95717900	-	ING5
chr5	102337453	chr1	99742922	-	PAM
chr8	22350506	chr1	99845576	-	PPP3CC
chr18	59153785	chr1	106826150	-	MC4R
chr18	60806977	chr1	108447523	-	BCL2
chr2	133402991	chr1	127769264	L392L	GPR39
chr2	133403109	chr1	127769391	L431P	GPR39
chr2	133403416	chr1	127769719	-	GPR39,LYPD1
chr2	136312090	chr1	130016084	-	R3HDM1
chr2	136616774	chr1	130240795	-	MCM6
chr12	110898923	chr1	131698211	-	GPN3
chr12	110898892	chr1	131698242	-	GPN3
chr1	207079257	chr1	132776343	-	FAIM3
chr1	206630935	chr1	133190377	-	SRGAP2
chr1	206630548	chr1	133190699	-	SRGAP2
chr1	206630527	chr1	133190720	-	SRGAP2
chr1	205037773	chr1	134416497	-	CNTN2
chr1	204203559	chr1	135184674	-	PLEKHA6
chr1	204203552	chr1	135184681	-	PLEKHA6
chr1	204203402	chr1	135184820	-	PLEKHA6
chr1	204044676	chr1	135319073	-	SOX13
chr1	203018316	chr1	136220121	-	TMEM183A
chr1	201456706	chr1	137645218	-	CSRP1
chr1	201435752	chr1	137664354	-	PHLDA3
chr1	200562828	chr1	138391274	G873G	KIF14
chr1	198667836	chr1	140017443	-	PTPRC
chr1	198251029	chr1	140409162	-	NEK7
chr1	198250443	chr1	140409973	-	NEK7
chr1	166717860	chr1	144989962	-	FMO9P
chr1	166717807	chr1	144989992	-	FMO9P
chr1	166717805	chr1	144989994	-	FMO9P
chr1	166716773	chr1	144991026	-	FMO9P
chr1	184929203	chr1	153430354	-	FAM129A
chr1	184927961	chr1	153431323	-	FAM129A
chr1	184927943	chr1	153431341	-	FAM129A
chr1	181507065	chr1	156518796	-	CACNA1E
chr1	179161373	chr1	158516980	-	ABL2
chr1	176942627	chr1	160495731	-	ASTN1
chr1	176846075	chr1	160604406	-	ASTN1
chr1	176834427	chr1	160617867	-	ASTN1
chr1	175563155	chr1	161597527	-	TNR
chr1	175471379	chr1	161696079	-	TNR
chr1	175345107	chr1	161807731	-	TNR
chr1	173423830	chr1	163187671	-	LOC100506023
chr1	173423818	chr1	163187683	-	LOC100506023
chr1	173423736	chr1	163187757	-	LOC100506023
chr1	171607185	chr1	164578240	-	MYOC
chr1	171456877	chr1	164668671	-	PRRC2C
chr1	171456277	chr1	164669212	-	PRRC2C
chr1	169090863	chr1	166376543	-	ATP1B1
chr1	166032752	chr1	169015009	-	UCK2
chr17	45445934	chr1	172081121	-	C17orf57
chr1	162139192	chr1	172430031	-	NOS1AP
chr1	162136067	chr1	172434087	-	NOS1AP
chr1	161745446	chr1	172788464	-	ATF6
chr1	161745410	chr1	172788590	-	ATF6
chr1	161745371	chr1	172788628	-	ATF6
chr1	161184091	chr1	173165073	-	NDUFS2
chr1	160382045	chr1	173946042	-	VANGL2
chr1	160375909	chr1	173951245	-	VANGL2
chr1	160297879	chr1	174025852	-	COPA
chr1	160296547	chr1	174026934	-	COPA
chr1	160296534	chr1	174026947	-	COPA
chr1	160185788	chr1	174126272	-	DCAF8
chr1	241451931	chr1	177363152	-	RGS7
chr1	241451971	chr1	177363190	-	RGS7
chr1	251520	chr1	178630319	-	LOC729737
chr1	244149873	chr1	179324019	-	LOC339529
chr1	246473716	chr1	181316974	-	SMYD3
chr1	246668577	chr1	181445915	-	SMYD3
chr1	226909982	chr1	182278482	-	ITPKB
chr1	226793236	chr1	182366441	-	C1orf95
chr1	226791928	chr1	182366481	-	C1orf95
chr1	226791920	chr1	182366489	-	C1orf95
chr1	226791914	chr1	182366495	-	C1orf95
chr1	226791911	chr1	182366498	-	C1orf95
chr1	226791902	chr1	182366507	-	C1orf95
chr1	226793304	chr1	182366509	-	C1orf95
chr1	226793336	chr1	182366541	-	C1orf95
chr1	226577860	chr1	182509669	-	PARP1
chr1	223437046	chr1	184789529	-	SUSD4
chr1	223306641	chr1	184891145	-	TLR5
chr1	223282449	chr1	184906995	-	TLR5
chr1	221277636	chr1	186354910	-	HLX
chr1	221277738	chr1	186355025	-	HLX
chr1	217776632	chr1	189063940	-	GPATCH2
chr1	217668365	chr1	189143657	-	GPATCH2
chr12	19566153	chr1	191101570	-	PLEKHA5
chr1	214529234	chr1	191695300	-	PTPN14
chr1	214529170	chr1	191695357	-	PTPN14
chr1	214529137	chr1	191695375	-	PTPN14
chr1	214529122	chr1	191695390	-	PTPN14
chr16	89253461	chr1	192874732	-	CDH15
chr1	212277588	chr1	193362046	-	DTL
chr1	212264878	chr1	193367116	-	DTL
chr1	210024690	chr1	194933839	K723K	DIEXF
chr1	209764262	chr1	195189950	-	CAMK1G
chr1	208009776	chr1	196831826	-	LOC148696
chr10	15290018	chr2	3120392	-	FAM171A1
chr3	119747930	chr2	3603975	-	GSK3B
chr10	13978602	chr2	4286215	-	FRMD4A
chr10	13963157	chr2	4300575	-	FRMD4A
chr10	13177706	chr2	4942895	-	OPTN
chr10	12719067	chr2	5359429	-	CAMK1D
chr10	11715902	chr2	6185255	-	USP6NL
chr10	10549627	chr2	7281956	-	NONE
chr10	15846445	chr2	12293516	-	FAM188A
chr10	16498520	chr2	12857389	-	PTER
chr10	17361161	chr2	13575746	-	VIM
chr10	17361173	chr2	13575758	-	VIM
chr10	17361293	chr2	13575911	-	VIM
chr10	17361305	chr2	13575938	-	VIM
chr10	17361317	chr2	13575950	-	VIM
chr10	20290143	chr2	16432816	-	PLXDC2
chr10	22853751	chr2	18786478	-	PIP4K2A
chr11	73221747	chr2	22444388	-	FAM168A
chr10	26828916	chr2	22711808	-	APBB1IP
chr10	26832437	chr2	22715404	-	APBB1IP
chr17	40685469	chr2	23090662	-	ATP6V0A1
chr2	113945361	chr2	24254777	-	PSD4
chr2	113945303	chr2	24254833	-	PSD4
chr2	113945266	chr2	24254858	-	PSD4
chr2	114025654	chr2	24319226	-	PAX8
chr9	139933169	chr2	25273809	-	NPDC1
chr9	139735421	chr2	25438781	-	C9orf86
chr9	139720242	chr2	25456907	I93V	C9orf86
chr9	139656670	chr2	25504263	K164E	LCN15
chr9	138589977	chr2	25701578	-	SOHLH1
chr9	139101529	chr2	26067373	-	QSOX2
chr9	139279601	chr2	26227228	-	SNAPC4
chr9	139287945	chr2	26230814	-	SNAPC4
chr9	139335597	chr2	26265826	-	SEC16A
chr9	139335623	chr2	26265849	-	SEC16A
chr9	139335882	chr2	26266094	-	SEC16A
chr9	136137851	chr2	26704746	-	ABO
chr9	136211457	chr2	26764081	-	MED22
chr9	137222546	chr2	27536941	-	RXRA
chr9	137993606	chr2	28073410	-	OLFM1
chr9	136018109	chr2	28373550	-	RALGDS
chr9	136014475	chr2	28376629	-	RALGDS
chr9	135111287	chr2	29056262	-	NTNG2
chr9	131071723	chr2	29633046	-	TRUB2
chr17	56554097	chr2	29924561	-	HSF5
chr5	96392251	chr2	29925976	-	LNPEP
chr9	131665410	chr2	30108615	-	LRRC8A
chr9	131891684	chr2	30287924	-	PPP2R4
chr9	132022217	chr2	30402602	-	IER5L
chr9	132261435	chr2	30576508	-	LOC100506190
chr9	132572651	chr2	30813036	-	TOR1B
chr9	132571671	chr2	30816667	I274V	TOR1B
chr9	132680137	chr2	30902476	-	FNBP1
chr9	133367135	chr2	31367679	-	ASS1
chr9	133571604	chr2	31528971	-	EXOSC2
chr9	133988033	chr2	31818811	-	AIF1L
chr7	104885215	chr2	32127481	-	SRPK2
chr9	131034428	chr2	32149224	-	GOLGA2
chr9	131032314	chr2	32150910	-	GOLGA2
chr9	130928516	chr2	32233647	Q785R	CIZ1
chr9	130493513	chr2	32618044	K817K	TTC16
chr9	130416657	chr2	32676705	-	STXBP1
chr9	130330290	chr2	32732675	-	FAM129B
chr9	130263167	chr2	32783753	-	LRSAM1
chr9	130166603	chr2	32831393	-	SLC2A8
chr9	129967514	chr2	33006207	-	RALGPS1
chr9	129966158	chr2	33006955	-	RALGPS1
chr9	128603023	chr2	34147550	-	PBX3
chr9	128599228	chr2	34152176	-	PBX3
chr9	128276865	chr2	34413338	-	MAPKAP1
chr4	165110499	chr2	34629913	-	MARCH1
chr9	127969422	chr2	34651049	-	RABEPK
chr9	123625549	chr2	34755659	-	PHF19
chr9	123689678	chr2	34815006	-	TRAF1
chr9	123689754	chr2	34815085	-	TRAF1
chr9	123690419	chr2	34816253	-	TRAF1
chr9	123690435	chr2	34816269	-	TRAF1
chr9	125645319	chr2	37260598	-	RC3H2
chr9	126577832	chr2	38030705	-	DENND1A
chr9	127712676	chr2	38928842	-	SCAI
chr4	106407236	chr2	40412635	-	PPA2
chr2	142466474	chr2	42084355	-	LRP1B
chr2	142466508	chr2	42084382	-	LRP1B
chr2	142800364	chr2	42409057	-	LRP1B
chr2	144220316	chr2	43945968	-	ARHGAP15
chr12	89896510	chr2	44646294	-	POC1B
chr2	145149158	chr2	44846265	-	ZEB2
chr2	149483810	chr2	49355506	-	EPC2
chr2	152777320	chr2	52357225	-	CACNB4
chr2	153401774	chr2	52898084	-	FMNL2
chr2	155586519	chr2	55316977	-	KCNJ3
chr2	157440856	chr2	57221317	-	GPD2
chr19	56829697	chr2	57223046	-	ZSCAN5A
chr2	157443989	chr2	57224773	-	GPD2
chr2	159402605	chr2	59071183	-	PKP4
chr2	160071255	chr2	59668482	-	TANC1
chr2	160294779	chr2	59806655	-	BAZ2B
chr2	160722287	chr2	60179825	-	LY75,LY75-CD302
chr12	66628196	chr2	60600132	-	IRAK3
chr2	163175380	chr2	62484458	-	IFIH1
chr2	165537189	chr2	64922218	-	GRB14
chr2	165537311	chr2	64922326	-	GRB14
chr2	166414951	chr2	65755075	-	CSRNP3
chr2	168884688	chr2	68115930	-	STK39
chr2	168884732	chr2	68115969	-	STK39
chr3	159750675	chr2	68337595	-	IL12A
chr12	54632059	chr2	68530776	-	CBX5
chr2	169332518	chr2	68716509	-	CERS6
chr2	169621553	chr2	68942570	-	CERS6
chr2	169621611	chr2	68942629	-	CERS6
chr2	170380061	chr2	69520830	-	KBTBD10
chr2	170606724	chr2	69672278	-	KLHL23,PHOSPHO2-KLHL23
chr2	170681784	chr2	69723977	-	METTL5
chr15	40773329	chr2	70297222	-	CHST14
chr2	171655185	chr2	70378653	-	LOC100505695
chr9	125449142	chr2	70584083	-	OR1L3
chr2	172646906	chr2	71116789	-	SLC25A12
chr2	173297426	chr2	71629941	-	ITGA6
chr2	173471870	chr2	71745391	-	PDK1
chr2	173826293	chr2	72013212	-	RAPGEF4
chr22	42503398	chr2	72931300	-	LOC100132273
chr2	176848176	chr2	74398375	-	KIAA1715
chr2	178154209	chr2	75578316	-	LOC100130691
chr2	178154293	chr2	75578390	-	LOC100130691
chr2	178350331	chr2	75717993	-	AGPS
chr19	42028265	chr2	76518266	-	LOC100505495
chr2	180346551	chr2	77286811	-	ZNF385B
chr2	182549336	chr2	79300190	-	NEUROD1
chr2	182768433	chr2	79486292	-	SSFA2
chr13	52035323	chr2	83193444	-	INTS6
chr5	37085800	chr2	83193468	-	NIPBL
chr13	52035289	chr2	83193478	-	INTS6
chr2	187292893	chr2	83409240	-	FSIP2
chr2	187292926	chr2	83409275	-	FSIP2
chr2	187493572	chr2	83599898	-	ITGAV
chr11	57475149	chr2	84523165	-	MED19
chr11	48041345	chr2	90388202	-	PTPRJ
chr11	47285763	chr2	91029498	-	NR1H3
chr11	47190385	chr2	91113435	-	ARFGAP2
chr11	46686976	chr2	91521809	N199S	ATG13
chr11	46504702	chr2	91679310	-	AMBRA1
chr11	45921360	chr2	92229803	-	MAPK8IP1
chr11	43413778	chr2	94217502	-	TTC17
chr11	36507128	chr2	101541181	-	TRAF6
chr11	35238320	chr2	102666822	-	CD44
chr11	34083624	chr2	103628318	-	CAPRIN1
chr11	34083613	chr2	103628329	-	CAPRIN1
chr11	33609557	chr2	104056914	-	C11orf41
chr11	33424313	chr2	104222112	-	HIPK3
chr11	32938733	chr2	104640926	-	QSER1
chr11	30441606	chr2	106699421	-	MPPED2
chr11	27469666	chr2	109780644	-	LGR4
chr11	27369790	chr2	109877045	-	CCDC34
chr15	34618507	chr2	112116398	-	SLC12A6
chr15	34528395	chr2	112197930	Q1001Q	SLC12A6
chr15	34190699	chr2	112451956	-	AVEN
chr15	34158806	chr2	112471065	-	AVEN
chr15	34005844	chr2	112631352	-	RYR3
chr15	34002011	chr2	112633258	-	RYR3
chr15	33663749	chr2	113002170	-	RYR3
chr15	33615186	chr2	113043990	-	RYR3
chr15	33035417	chr2	113576785	-	GREM1
chr15	35664492	chr2	114344080	-	MIR3942
chr11	93268748	chr2	118304752	-	C11orf75
chr15	40345019	chr2	118322623	-	LOC100131089
chr15	40345041	chr2	118322643	-	LOC100131089
chr15	40345114	chr2	118322717	-	LOC100131089
chr15	40710778	chr2	118706585	-	IVD
chr15	41037963	chr2	118973548	-	FAM82A2
chr15	41596362	chr2	119430832	-	OIP5-AS1
chr15	41730740	chr2	119518062	-	RTF1
chr15	41809530	chr2	119589848	-	RPAP1
chr15	41852702	chr2	119626656	-	TYRO3
chr15	42102500	chr2	119836297	-	MAPKBP1
chr15	42121453	chr2	119854393	-	JMJD7,JMJD7-PLA2G4B
chr15	42131246	chr2	119859369	-	JMJD7-PLA2G4B,PLA2G4B
chr15	42131726	chr2	119859785	-	JMJD7-PLA2G4B,PLA2G4B
chr15	42469774	chr2	120163887	-	VPS39
chr15	43781108	chr2	121093846	-	TP53BP1
chr1	146650158	chr2	121252432	-	PDIA3P
chr1	146651513	chr2	121263705	-	PDIA3P
chr15	44339952	chr2	121505048	-	FRMD5
chr15	45401092	chr2	122119145	Q431Q	DUOX2
chr15	48461018	chr2	124942591	A60A	MYEF2
chr15	48461024	chr2	124942597	E58E	MYEF2
chr15	48519908	chr2	124992988	-	SLC12A1
chr15	50883134	chr2	126636991	-	TRPM7
chr15	50883196	chr2	126637044	-	TRPM7
chr7	43829512	chr2	126910558	-	BLVRA
chr2	96937722	chr2	127067869	-	CIAO1
chr2	95966941	chr2	127343748	-	KCNIP3
chr2	95947085	chr2	127361309	Q508R	PROM2
chr2	95839165	chr2	127409426	-	ZNF2
chr2	113348036	chr2	128959896	-	CHCHD5
chr20	1901239	chr2	129440164	-	SIRPA
chr20	2128469	chr2	129657304	-	STK35
chr20	3149850	chr2	130465010	-	ProSAPiP1
chr20	3850608	chr2	131074673	-	MAVS
chr20	3850750	chr2	131074807	-	MAVS
chr9	6748976	chr2	131148097	-	KDM4C
chr20	4765402	chr2	131822572	-	RASSF2
chr20	4848199	chr2	131890916	-	SLC23A2
chr20	5175557	chr2	132135403	-	CDS2
chr20	8570111	chr2	135022540	-	PLCB1
chr20	9460498	chr2	135839714	-	PLCB4
chr20	13695464	chr2	139946319	-	ESF1
chr20	15946698	chr2	142120866	-	MACROD2
chr20	17219141	chr2	143383096	-	PCSK2
chr20	17456004	chr2	143635052	-	PCSK2
chr20	17456037	chr2	143635084	-	PCSK2
chr20	17456061	chr2	143635103	-	PCSK2
chr20	17504844	chr2	143682960	-	BFSP1
chr20	17578693	chr2	143762049	-	DSTN
chr20	17578750	chr2	143762102	-	DSTN
chr20	17630684	chr2	143807295	-	RRBP1
chr20	18136673	chr2	144210502	-	CSRP2BP
chr20	18434740	chr2	144337581	-	DZANK1
chr20	19999058	chr2	145729861	-	NAA20
chr20	19999084	chr2	145729881	-	NAA20
chr20	19999092	chr2	145729886	-	NAA20
chr20	20001900	chr2	145731541	-	NAA20
chr20	20520840	chr2	146185922	-	RALGAPA2
chr20	23618344	chr2	148700976	A52A	CST3
chr20	333434	chr2	152196654	-	NRSN2
chr20	333421	chr2	152196667	-	NRSN2
chr20	333415	chr2	152196673	-	NRSN2
chr20	30147100	chr2	152520062	-	HM13
chr20	30266133	chr2	152617777	-	BCL2L1
chr20	30266141	chr2	152617785	-	BCL2L1
chr20	30397847	chr2	152728875	-	TPX2
chr20	30579185	chr2	152875450	-	XKR7
chr20	30751231	chr2	153032698	-	TM9SF4
chr20	31239539	chr2	153410520	-	C20orf203
chr20	31247389	chr2	153418436	-	C20orf203
chr20	31961741	chr2	154177738	-	CDK5RAP1
chr20	32291275	chr2	154410193	-	PXMP4
chr20	32294046	chr2	154411578	-	PXMP4
chr20	32307084	chr2	154428441	-	PXMP4
chr14	55765797	chr2	154517049	-	FBXO34
chr20	32661811	chr2	154685845	-	RALY
chr20	32665097	chr2	154689828	-	RALY
chr20	32665196	chr2	154689920	-	RALY
chr20	33120693	chr2	155072092	-	DYNLRB1
chr20	33337751	chr2	155241093	P749P	NCOA6
chr20	33488778	chr2	155359674	-	ACSS2
chr20	33564102	chr2	155435539	-	MYH7B
chr20	33711532	chr2	155534520	-	EDEM2
chr20	33866729	chr2	155645577	-	EIF6
chr20	33904235	chr2	155686336	-	UQCC
chr20	33982228	chr2	155747799	-	UQCC
chrX	43889756	chr2	155980021	-	NDP
chr20	34528362	chr2	156130022	-	PHF20
chr20	34528363	chr2	156130023	-	PHF20
chr20	34751319	chr2	156309506	-	EPB41L1
chr20	35098561	chr2	156554715	-	DLGAP4
chr20	35156540	chr2	156589633	-	DLGAP4
chr20	35175758	chr2	156605598	-	MYL9
chr20	36148143	chr2	157384444	-	BLCAP
chr20	36485836	chr2	157707745	-	CTNNBL1
chr20	36551544	chr2	157755271	-	VSTM2L
chr20	36852517	chr2	158031975	-	KIAA1755
chr20	36852542	chr2	158032000	-	KIAA1755
chr20	36853791	chr2	158033874	-	KIAA1755
chr20	36854456	chr2	158034515	-	KIAA1755
chr20	37164974	chr2	158276791	-	RALGAPB
chr20	37165131	chr2	158276945	-	RALGAPB
chr20	37437358	chr2	158495721	-	PPP1R16B
chr20	37452960	chr2	158510432	-	PPP1R16B
chr20	37453101	chr2	158510567	-	PPP1R16B
chr20	41465724	chr2	162144044	-	PTPRT
chr20	42622199	chr2	163089195	-	TOX2
chr20	42622210	chr2	163089206	-	TOX2
chr20	42879115	chr2	163266947	-	GDAP1L1
chr20	42939750	chr2	163298273	G13G	FITM2
chr20	43227258	chr2	163536729	-	PKIG
chr20	43227263	chr2	163536734	-	PKIG
chr20	43227284	chr2	163536755	-	PKIG
chr20	43227356	chr2	163536826	-	PKIG
chr20	43227425	chr2	163536889	-	PKIG
chr20	43256237	chr2	163559420	-	ADA
chr20	43321112	chr2	163625942	-	LOC79015
chr20	43321156	chr2	163625988	-	LOC79015
chr20	43321168	chr2	163626000	-	LOC79015
chr20	43701731	chr2	163975829	-	STK4
chr20	44452978	chr2	164603278	K89K	TNNC2
chr20	44529753	chr2	164668505	-	PLTP
chr20	44532301	chr2	164670881	-	PLTP
chr20	44802636	chr2	164937262	-	CDH22
chr20	44857853	chr2	164984390	-	CDH22
chr20	44857856	chr2	164984393	-	CDH22
chr20	44860436	chr2	164987060	-	CDH22
chr20	44860451	chr2	164987073	-	CDH22
chr20	44866429	chr2	164992850	-	CDH22
chr20	45748138	chr2	165568041	-	EYA2
chr20	47259340	chr2	166406214	-	PREX1
chr20	47275797	chr2	166418605	-	PREX1
chr20	47436852	chr2	166528858	-	PREX1
chr20	47635627	chr2	166706893	-	ARFGEF2
chr20	48019724	chr2	166947655	-	KCNB1
chr20	48068081	chr2	166985502	-	KCNB1
chr20	48494212	chr2	167292856	-	SLC9A8
chr20	50246100	chr2	168480484	-	ATP9A
chr20	50246145	chr2	168480531	-	ATP9A
chr20	50246151	chr2	168480537	-	ATP9A
chr20	50246661	chr2	168481028	-	ATP9A
chr20	50246709	chr2	168481084	-	ATP9A
chr20	50722040	chr2	168738067	-	ZFP64
chr20	50798252	chr2	168773063	-	ZFP64
chr20	51655901	chr2	169519794	-	TSHZ2
chr20	51709109	chr2	169569242	-	TSHZ2
chr1	160287374	chr2	170289136	-	SUMO1P3
chr20	54970213	chr2	172198103	-	CSTF1
chr20	54970216	chr2	172198106	-	CSTF1
chr20	54970250	chr2	172198133	-	CSTF1
chr20	54970251	chr2	172198134	-	CSTF1
chr20	54970289	chr2	172198158	-	CSTF1
chr20	54970324	chr2	172198192	-	CSTF1
chr20	54970327	chr2	172198195	-	CSTF1
chr20	56813939	chr2	173413983	-	PPP4R1L
chr20	60515521	chr2	179633887	-	CDH4
chr20	61162138	chr2	180133103	-	MIR133A2
chr20	62279781	chr2	181047036	-	STMN3
chr20	62379499	chr2	181126856	-	ZBTB46
chr20	62717655	chr2	181440678	-	OPRL1
chrX	77225049	chr3	11015077	D29D	PGAM4
chr8	85600636	chr3	13916575	-	RALYL
chr8	65495327	chr3	17956656	-	BHLHE22
chr20	42281804	chr3	24232303	-	IFT52
chr3	173615029	chr3	25721285	-	NLGN1
chr3	173614186	chr3	25722147	-	NLGN1
chr3	173614164	chr3	25722167	-	NLGN1
chr3	173614137	chr3	25722191	-	NLGN1
chr3	172474199	chr3	27046611	-	ECT2
chr3	168625346	chr3	29669298	-	EGFEM1P
chr3	168837853	chr3	29883216	-	MECOM
chr3	169687346	chr3	30695246	-	SEC62
chr3	170003309	chr3	30938977	-	PRKCI
chr3	170003311	chr3	30938979	-	PRKCI
chr3	170003345	chr3	30939012	-	PRKCI
chr3	170019018	chr3	30947541	-	PRKCI
chr3	178878549	chr3	32307269	-	PIK3CA
chr3	179087561	chr3	32455916	-	MFN1
chr3	179118195	chr3	32483238	-	GNB4
chr3	179324914	chr3	32637389	-	NDUFB5
chr3	179332153	chr3	32643296	-	NDUFB5
chr12	42826903	chr3	33945420	-	PPHLN1
chr12	42826695	chr3	33946579	-	PPHLN1
chr12	42826372	chr3	33949060	-	PPHLN1
chr12	42826368	chr3	33949064	-	PPHLN1
chr12	42826360	chr3	33949072	-	PPHLN1
chr12	42826240	chr3	33955258	-	PPHLN1
chr12	42825920	chr3	33960872	-	PPHLN1
chr3	182631711	chr3	35748415	E1127E	ATP11B
chr3	182739357	chr3	35863010	-	MCCC1
chr4	122255491	chr3	36082774	-	QRFPR
chr4	139242227	chr3	50334686	-	SLC7A11
chr4	140045483	chr3	51110847	-	ELF2
chr4	140588730	chr3	51466381	-	MGST2
chr13	40058408	chr3	52949586	-	LHFP
chr13	40058287	chr3	52949689	-	LHFP
chr13	39623374	chr3	53255119	-	NHLRC3
chr5	115898660	chr3	53496393	-	SEMA6A
chr1	206869460	chr3	53496643	-	MAPKAPK2
chr1	178380843	chr3	53496648	-	RASAL2
chr13	38150428	chr3	54182959	-	POSTN
chr13	38149719	chr3	54183587	-	POSTN
chr13	36879382	chr3	54938792	-	SPG20
chr22	16124823	chr3	55894892	-	NONE
chr3	149087103	chr3	57091195	-	TM4SF1
chr3	149344888	chr3	57357567	-	WWTR1
chr12	133402784	chr3	57521725	-	GOLGA3
chr12	133402743	chr3	57521764	-	GOLGA3
chr3	150261666	chr3	58327191	-	SERP1
chr3	155567047	chr3	63765748	-	SLC33A1
chr3	155659846	chr3	63824524	-	GMPS
chr3	157223115	chr3	66102376	-	VEPH1
chr3	157820659	chr3	66782300	K121K	SHOX2
chr3	159166617	chr3	68006673	-	IQCJ-SCHIP1,SCHIP1
chr3	159192707	chr3	68031560	-	IQCJ-SCHIP1,SCHIP1
chr3	159992756	chr3	68716002	-	IFT80
chr17	70623327	chr3	69521357	-	LINC00511
chr3	167475816	chr3	75385560	-	SERPINI1
chr2	60962496	chr3	77938909	-	BCL11A
chrX	46299263	chr3	78722059	-	MIR222
chr4	160266789	chr3	78884740	-	RAPGEF2
chr4	159560663	chr3	79459975	-	RXFP1
chr4	153411442	chr3	84658884	-	FBXW7
chr4	151085401	chr3	86663904	-	DCLK2
chr1	156908658	chr3	87538037	-	ARHGEF11
chr1	156879517	chr3	87558620	-	PEAR1
chr1	156871298	chr3	87566908	-	PEAR1
chr1	156181530	chr3	88215480	-	SLC25A44
chr1	156085412	chr3	88306385	-	LMNA
chr1	155755239	chr3	88673650	-	GON4L
chr1	155279696	chr3	88904906	Y39C	FDPS
chr1	155202837	chr3	89014335	-	GBAP1
chr1	154741617	chr3	89416308	-	KCNN3
chr1	154741256	chr3	89416615	-	KCNN3
chr1	154741255	chr3	89416629	-	KCNN3
chr1	154515006	chr3	89592466	-	TDRD10
chr1	153634854	chr3	90291559	-	ILF2
chr1	153634821	chr3	90291584	-	ILF2
chr1	153634817	chr3	90291588	-	ILF2
chr1	153634814	chr3	90291591	-	ILF2
chr1	153634797	chr3	90291608	-	ILF2
chr1	153634753	chr3	90291647	-	ILF2
chr1	153634733	chr3	90291666	-	ILF2
chr1	153634720	chr3	90291677	-	ILF2
chr1	153634710	chr3	90291687	-	ILF2
chr1	153634650	chr3	90291757	-	ILF2
chr1	153634648	chr3	90291759	-	ILF2
chr1	153634642	chr3	90291765	-	ILF2
chr1	153634604	chr3	90291787	-	ILF2
chr9	34922738	chr3	92493528	-	FAM205B
chr9	34922712	chr3	92493554	-	FAM205B
chr9	34922679	chr3	92493586	-	FAM205B
chr20	3470959	chr3	93039530	-	ATRN
chr1	151661538	chr3	94312186	-	SNX27
chr1	151375584	chr3	94685843	-	POGZ
chr1	151114489	chr3	94968840	-	SEMA6C
chr1	150975108	chr3	95091857	K44E	FAM63A
chr1	150783955	chr3	95299822	-	ARNT
chr1	150478386	chr3	95545070	-	TARS2
chr1	149913522	chr3	95962336	-	OTUD7B
chr1	149858875	chr3	96024417	L117L	HIST2H2AC
chr1	145747193	chr3	96654302	Q50Q	PDZK1
chr1	120533029	chr3	97882160	-	NOTCH2
chr1	120532929	chr3	97882258	-	NOTCH2
chr1	119736032	chr3	98918247	-	WARS2
chr1	114508992	chr3	103554606	-	HIPK1
chr1	114345903	chr3	103727012	-	RSBN1
chr1	114223687	chr3	103821684	-	MAGI3
chr1	114223579	chr3	103821771	-	MAGI3
chr8	102884572	chr3	104222046	-	NCALD
chr1	113247967	chr3	104593580	-	RHOC
chr1	113241738	chr3	104599417	-	MOV10
chr1	112170151	chr3	105597007	-	RAP1A
chr1	110551237	chr3	107481521	-	AHCYL1
chr1	110256304	chr3	107712785	K94R	GSTM5
chr1	110256296	chr3	107712793	E91E	GSTM5
chr1	109968961	chr3	108060186	-	PSMA5
chr1	109795329	chr3	108215785	L876L	CELSR2
chr1	101542249	chr3	115552529	-	DPH5
chr1	101354067	chr3	115713820	-	EXTL2
chr1	100605570	chr3	116292892	-	CCDC76
chr1	100605557	chr3	116292905	-	CCDC76
chr1	99469917	chr3	117278903	-	LOC100129620
chr1	99469900	chr3	117278922	-	LOC100129620
chr1	99469896	chr3	117278926	-	LOC100129620
chr1	95501673	chr3	121018151	-	ALG14
chr1	95087762	chr3	121377740	-	F3
chr4	120423371	chr3	122555086	-	PDE5A
chr4	120423341	chr3	122555115	-	PDE5A
chr4	120187573	chr3	122657637	-	USP53
chr4	120187318	chr3	122657879	-	USP53
chr4	119978220	chr3	122783468	-	SYNPO2
chr4	119912865	chr3	122852494	-	SYNPO2
chr4	119676933	chr3	123041351	-	SEC24D
chr4	119669441	chr3	123050531	-	SEC24D
chr4	119606687	chr3	123088748	-	METTL14
chr4	113967613	chr3	126931461	-	ANK2
chr1	52834879	chr3	129597836	-	CC2D1B
chr1	52835001	chr3	129597953	-	CC2D1B
chr4	106068954	chr3	133206284	-	TET2
chr4	103184240	chr3	135549879	L381L	SLC39A8
chr4	102237139	chr3	136360466	-	PPP3CA
chr15	66064007	chr3	137566852	-	DENND4A
chr15	66063956	chr3	137566903	-	DENND4A
chr1	52626087	chr3	138117641	-	ZFYVE9
chr4	95585225	chr3	141905637	-	PDLIM5
chr1	86125136	chr3	145263106	-	ZNHIT6
chr6	108639505	chr3	145542196	-	LACE1
chr1	85647713	chr3	145665437	-	SYDE2
chr1	85412419	chr3	145839832	-	MCOLN2
chr1	85127959	chr3	146091050	Q256Q	SSX2IP
chr1	84352756	chr3	146626903	-	TTLL7
chr1	77509730	chr3	152509852	-	ST6GALNAC5
chr1	76075987	chr3	153642669	-	SLC44A5
chr1	70217499	chr3	158025649	-	DEPDC1
chr8	56808250	chr4	3619846	-	LYN
chr7	156990769	chr4	6131808	-	UBE3C
chr7	156990422	chr4	6143093	-	UBE3C
chr8	59970040	chr4	6863579	-	TOX
chr8	95436810	chr4	11517145	-	RAD54B
chr8	95436807	chr4	11517148	-	RAD54B
chr8	95436778	chr4	11517175	-	RAD54B
chr8	95436761	chr4	11517191	-	RAD54B
chr8	95436740	chr4	11517212	-	RAD54B
chr8	94871135	chr4	11934419	-	TMEM67
chr15	41456141	chr4	12091318	-	INO80
chr8	92083424	chr4	14752742	Q77Q	OTUD6B
chr8	87449217	chr4	19563225	-	WWP1
chr6	99868206	chr4	21779603	-	PNISR
chr6	99369571	chr4	22308026	-	FBXL4
chr6	99369524	chr4	22308074	-	FBXL4
chr6	97642330	chr4	24492354	-	MIR548H3
chr6	90565242	chr4	32718834	K93K	CASP8AP2
chr6	88872139	chr4	34015344	-	CNR1
chr6	88859279	chr4	34027383	-	CNR1
chr9	27510861	chr4	35085541	-	MOB3B
chr9	33136661	chr4	40771657	-	B4GALT1
chr9	34563267	chr4	41616230	-	CNTFR
chr9	34976293	chr4	42950853	-	KIAA1045
chr9	35089137	chr4	43030829	G1074G	PIGO
chr9	35683128	chr4	43528768	-	TPM2
chr9	36943389	chr4	44643611	-	PAX5
chr9	100121508	chr4	45940168	-	BDAG1
chr9	100121726	chr4	45940311	-	BDAG1
chr9	100121979	chr4	45940561	-	BDAG1
chr9	100121984	chr4	45940566	-	BDAG1
chr9	100323987	chr4	46102938	-	TMOD1
chr9	101064431	chr4	46689289	-	GABBR2
chr9	101093485	chr4	46714671	-	GABBR2
chr9	101454020	chr4	46990620	-	GABBR2
chr4	165864618	chr4	52834536	-	LOC100506013
chr9	108181914	chr4	53609515	-	SLC44A1
chr9	108336677	chr4	53732287	-	FKTN
chr9	108390892	chr4	53768804	-	FKTN
chr9	108391761	chr4	53769718	-	FKTN
chr9	111696452	chr4	56815229	-	IKBKAP
chr9	111820102	chr4	56917111	-	TMEM245
chr9	113165970	chr4	58078034	-	SVEP1
chr9	113166018	chr4	58078080	-	SVEP1
chr9	113166062	chr4	58078101	-	SVEP1
chr9	113166299	chr4	58078606	-	SVEP1
chr15	58978825	chr4	59053946	-	ADAM10
chr4	128730556	chr4	59785312	-	HSPA4L
chr9	116308156	chr4	62322134	-	RGS3
chr9	116355541	chr4	62359989	-	RGS3
chr9	116355825	chr4	62360190	-	RGS3
chr9	116856030	chr4	62828388	-	KIF12
chr9	116984971	chr4	62927127	-	COL27A1
chr9	117166909	chr4	63078060	-	DFNB31
chr9	117167163	chr4	63078194	-	DFNB31
chr9	117171656	chr4	63081308	-	DFNB31
chr9	119477025	chr4	65294514	-	ASTN2
chr9	119847397	chr4	65702962	-	ASTN2
chr9	122039244	chr4	68528736	-	DBC1
chr9	122061539	chr4	68550783	-	DBC1
chr9	122838221	chr4	69543401	-	DBC1
chr9	85861365	chr4	73835312	-	FRMD3
chr9	85861344	chr4	73835333	-	FRMD3
chr9	6869241	chr4	73945400	-	KDM4C
chr9	13140257	chr4	80956329	-	MPDZ
chr9	13215153	chr4	81021814	-	MPDZ
chr9	15055140	chr4	83128424	-	LOC389705
chr1	153825110	chr4	86305994	-	GATAD2B
chr1	153825825	chr4	86314433	-	GATAD2B
chr1	153825852	chr4	86314460	-	GATAD2B
chr9	19722215	chr4	86808895	-	SLC24A2
chr9	19770120	chr4	86856202	-	SLC24A2
chr9	23658934	chr4	90891429	-	FLJ35282
chr9	23658943	chr4	90891438	-	FLJ35282
chr9	23658952	chr4	90891447	-	FLJ35282
chr9	23661345	chr4	90893688	-	FLJ35282
chr1	63049528	chr4	98687537	-	DOCK7
chr1	64123271	chr4	99657928	-	PGM1
chr1	65151583	chr4	100669972	-	CACHD1
chr1	65453539	chr4	100956804	-	JAK1
chr1	65489519	chr4	100980688	-	JAK1
chr1	67058775	chr4	102493121	-	SGIP1
chr1	57600968	chr4	104287066	-	DAB1
chr1	57377187	chr4	104495511	-	C8A
chr1	57376990	chr4	104495676	-	C8A
chr1	57040234	chr4	104834550	-	PPAP2B
chr1	55177394	chr4	106351931	-	HEATR8-TTC4
chr1	55108262	chr4	106400034	-	HEATR8-TTC4
chr1	53733317	chr4	107526341	-	LRP8
chr1	53728625	chr4	107529106	-	LRP8
chr1	53713182	chr4	107544449	-	LRP8
chr1	53481662	chr4	107742992	-	SCP2
chr1	48761168	chr4	111505460	-	SPATA6
chr1	47839113	chr4	114637162	-	CMPK1
chr1	47064328	chr4	115516814	-	MKNK1
chr1	47057071	chr4	115522869	-	MKNK1
chr1	46814073	chr4	115716730	-	NSUN4
chr1	46747262	chr4	115765032	-	LRRC41
chr1	46292383	chr4	116104839	-	MAST2
chr1	46021688	chr4	116320306	-	AKR1A1
chr1	46021667	chr4	116320327	-	AKR1A1
chr1	44987535	chr4	117066875	-	RNF220
chr1	44757785	chr4	117283047	-	ERI3
chr1	44683147	chr4	117350246	-	DMAP1
chr1	44451875	chr4	117548721	-	B4GALT2
chr1	44451862	chr4	117548741	-	B4GALT2
chr1	44451839	chr4	117548764	-	B4GALT2
chr1	44395273	chr4	117606194	-	ST3GAL3
chr1	44230544	chr4	117754701	-	ST3GAL3
chr1	44081940	chr4	117887982	-	PTPRF
chr1	44066142	chr4	117901923	-	PTPRF
chr1	44027741	chr4	117936370	-	PTPRF
chr1	43904085	chr4	118049604	-	SZT2
chr1	40651118	chr4	120865551	-	RLF
chr3	76483911	chr4	122541872	-	ZNF717
chr1	40427748	chr4	122632083	-	MFSD2A
chr1	40427712	chr4	122632124	-	MFSD2A
chr1	40427693	chr4	122632144	-	MFSD2A
chr1	40427620	chr4	122632210	-	MFSD2A
chr1	40425452	chr4	122633483	-	MFSD2A
chr1	40204809	chr4	122816571	-	PPIE
chr1	40204815	chr4	122816577	-	PPIE
chr1	40205396	chr4	122816671	-	PPIE
chr1	40204888	chr4	122816680	-	PPIE
chr1	40204964	chr4	122817058	-	PPIE
chr1	39549431	chr4	123362324	-	MACF1
chr1	39467510	chr4	123416085	-	AKIRIN1
chr1	37944940	chr4	124800509	-	ZC3H12A
chr20	4004584	chr4	125181552	-	RNF24
chr1	37294485	chr4	125359820	-	GRIK3
chr1	36921441	chr4	125732711	N241S	MRPS15
chr1	36790136	chr4	125824888	-	FAM176B
chr1	35924336	chr4	126511230	-	KIAA0319L
chr1	34640192	chr4	127652376	-	C1orf94
chr1	34634380	chr4	127661417	-	C1orf94
chr1	33845798	chr4	128377828	-	PHC2
chr1	33736958	chr4	128471433	-	ZNF362
chr1	33731941	chr4	128475831	-	ZNF362
chr1	33396948	chr4	128765354	-	TMEM54
chr1	32833541	chr4	129162807	-	BSDC1
chr1	32800077	chr4	129192596	-	MARCKSL1
chr1	32800063	chr4	129192610	-	MARCKSL1
chr1	32800014	chr4	129192654	-	MARCKSL1
chr1	31698834	chr4	130137795	-	NKAIN1
chr1	31376734	chr4	130352085	-	SDC3
chr1	31343383	chr4	130381116	-	SDC3
chr1	29009370	chr4	131808375	-	GMEB1
chr1	27868789	chr4	132627330	-	AHDC1
chr1	27680292	chr4	132809135	E546E	SYTL1
chr1	27679797	chr4	132809552	Q456R	SYTL1
chr1	27210721	chr4	133145742	R264G	GPN2
chr1	27031543	chr4	133298888	-	ARID1A
chr1	26867038	chr4	133432189	-	RPS6KA1
chr1	26859280	chr4	133440847	-	RPS6KA1
chr14	67386201	chr4	133559452	-	GPHN
chr14	67386424	chr4	133559662	-	GPHN
chr1	26161775	chr4	134079398	S261S	C1orf135
chr1	26131371	chr4	134104224	-	SEPN1
chr1	25884071	chr4	134310894	-	LDLRAP1
chr1	25753040	chr4	134415784	-	RHCE
chr1	24983798	chr4	134892283	-	SRRM1
chr1	24212964	chr4	135467728	-	CNR2
chr1	24212990	chr4	135467750	-	CNR2
chr1	24213103	chr4	135467860	-	CNR2
chr1	23108699	chr4	136329615	-	EPHB2
chr1	22970557	chr4	136448437	K14R	C1QC
chr1	22965438	chr4	136452531	G92G	C1QA
chr1	21639586	chr4	137449018	-	ECE1
chr1	21639571	chr4	137449031	-	ECE1
chr1	20729312	chr4	138080021	-	LOC339505
chr1	19577424	chr4	138909154	-	KIAA0090
chr1	19269921	chr4	139142904	-	IFFO2
chr1	19204288	chr4	139197878	-	ALDH4A1
chr1	17984736	chr4	140097157	-	ARHGEF10L
chr1	17941746	chr4	140140504	-	ARHGEF10L
chr1	17884044	chr4	140194614	-	ARHGEF10L
chr1	16947837	chr4	140588015	-	CROCCP2
chr1	16950880	chr4	140590385	-	CROCCP2
chr1	16951024	chr4	140590519	-	CROCCP2
chr1	16952260	chr4	140591058	-	CROCCP2
chr1	16263993	chr4	141026172	K3454K	SPEN
chr1	15980071	chr4	141247152	-	DDI2
chr1	15980066	chr4	141247157	-	DDI2
chr1	15900086	chr4	141315041	-	AGMAT
chr1	15528774	chr4	141601761	-	TMEM51
chr1	15308501	chr4	141745543	-	KAZN
chr1	15282445	chr4	141768241	-	KAZN
chr1	15008659	chr4	141972232	-	KAZN
chr1	15008608	chr4	141972313	-	KAZN
chr1	14980878	chr4	141991906	-	KAZN
chr1	14980857	chr4	141991927	-	KAZN
chr1	14048479	chr4	142778114	-	PRDM2
chr1	14037750	chr4	142790872	-	PRDM2
chr1	12651058	chr4	144501291	-	DHRS3
chr17	32366852	chr4	146231071	-	ASIC2
chr1	10744725	chr4	148284538	-	CASZ1
chr1	10338107	chr4	148636324	K361K	KIF1B
chr1	10318577	chr4	148649178	Q70Q	KIF1B
chr1	9228102	chr4	149431606	-	MIR34A
chr1	8381379	chr4	150022635	-	ERRFI1
chr1	7387587	chr4	150769114	-	CAMTA1
chr1	7211666	chr4	150912748	-	CAMTA1
chr1	6905211	chr4	151190058	-	CAMTA1
chr1	6282587	chr4	151680423	-	ICMT
chr1	6279419	chr4	151681602	K619K	RNF207
chr1	6160876	chr4	151765311	-	KCNAB2
chr1	6158562	chr4	151767216	S277S	KCNAB2
chr1	6139916	chr4	151783308	-	KCNAB2
chr1	1951852	chr4	154771092	-	GABRD
chr1	1817381	chr4	154870657	-	GNB1
chr1	1563010	chr4	155031212	-	MIB2
chr22	19240669	chr4	155233397	-	CLTCL1
chr1	1227875	chr4	155281247	-	ACAP3
chr7	91603168	chr5	3948803	E64E	AKAP9
chr7	90426375	chr5	5192373	-	CDK14
chr7	90420879	chr5	5194782	-	CDK14
chr7	89940163	chr5	5580630	-	C7orf63
chr7	87798393	chr5	8109780	-	ADAM22
chr7	87675312	chr5	8273420	-	ADAM22
chr7	87675286	chr5	8273446	-	ADAM22
chr7	87630906	chr5	8312866	-	ADAM22
chr7	87518017	chr5	8407782	-	DBF4
chr7	86973392	chr5	8998590	-	TP53TG1
chr7	86810931	chr5	9131060	-	DMTF1
chr7	84780307	chr5	12417274	-	SEMA3D
chr7	81629845	chr5	15829461	-	CACNA2D1
chr7	79819659	chr5	17812726	-	GNAI1
chr7	78587243	chr5	19225831	-	MAGI2
chr7	78587205	chr5	19225868	-	MAGI2
chr7	78587195	chr5	19225878	-	MAGI2
chr7	78587192	chr5	19225881	-	MAGI2
chr7	77008627	chr5	20730121	-	PION
chr1	115081062	chr5	22229873	-	TRIM33
chr6	5973755	chr5	22230883	-	FARS2
chr1	115078832	chr5	22231770	-	TRIM33
chr7	104041487	chr5	22324517	-	LHFPL3
chr7	150727096	chr5	23902756	-	ABCB8
chr7	150777387	chr5	23950489	-	FASTK
chr7	150963455	chr5	24122185	-	SMARCD3
chr7	151332484	chr5	24417390	-	PRKAG2
chr7	152007697	chr5	24910538	-	MLL3
chr7	152357188	chr5	25203558	-	XRCC2
chr7	149943544	chr5	27126259	-	ACTR3C
chr7	154682402	chr5	28050910	-	DPP6
chr4	166326717	chr5	30460712	-	CPE
chr2	27631849	chr5	31522362	-	PPM1G
chr2	28542450	chr5	32374027	-	BRE
chr2	29023749	chr5	32794973	-	PPP1CB
chr22	32289945	chr5	33322339	-	DEPDC5
chr22	32290022	chr5	33322416	-	DEPDC5
chr22	32291238	chr5	33323314	-	DEPDC5
chr4	1223722	chr5	33604825	-	CTBP1
chr4	2352715	chr5	34583875	-	ZFYVE28
chr4	7978201	chr5	36221057	-	ABLIM2
chr4	6946691	chr5	36902717	-	TBC1D14
chr4	6619165	chr5	37200297	L920L	MAN2B2
chr4	6186322	chr5	37433417	-	JAKMIP1
chr4	6181833	chr5	37438031	-	JAKMIP1
chr4	4561507	chr5	38416376	-	LOC100507266
chr4	4561503	chr5	38416380	-	LOC100507266
chr17	28396077	chr5	38498065	-	EFCAB5
chr2	91817746	chr5	38699805	-	NONE
chr4	11406941	chr5	40012598	-	HS3ST1
chr4	15318423	chr5	43874792	-	CPEB2
chr11	111900674	chr5	44304829	-	DLAT
chr4	17476964	chr5	45820243	-	LDB2
chr4	21209388	chr5	49194587	-	KCNIP4
chr4	21211729	chr5	49195962	-	KCNIP4
chr4	21370260	chr5	49357268	-	KCNIP4
chr4	21466337	chr5	49450077	-	KCNIP4
chr4	21680782	chr5	49662192	-	KCNIP4
chr4	21910867	chr5	49878277	-	KCNIP4
chr4	21910884	chr5	49878294	-	KCNIP4
chr4	22414269	chr5	50369686	-	GPR125
chr11	63399659	chr5	57999771	-	ATL3
chr4	39619116	chr5	65870001	-	C4orf34
chr4	47170822	chr5	72267403	-	GABRB1
chr4	47278113	chr5	72368341	-	GABRB1
chr4	48897072	chr5	73719777	-	OCIAD2
chr4	52887091	chr5	74024158	-	SGCB
chr4	53945123	chr5	74760583	-	SCFD2
chr4	53945598	chr5	74760815	-	SCFD2
chr17	17326605	chr5	75019552	A140A	SMCR9
chr4	54596896	chr5	75205529	-	LNX1
chr4	56286439	chr5	76635044	-	TMEM165
chr4	57248438	chr5	77329942	-	AASDH
chr4	57962754	chr5	77825770	-	IGFBP7
chr4	62257981	chr5	81632843	-	NONE
chr4	62646454	chr5	81954240	-	LPHN3
chr4	62646473	chr5	81954259	-	LPHN3
chr4	68644941	chr5	86673134	-	GNRHR
chr4	72436592	chr5	89667517	-	SLC4A4
chr4	74044327	chr5	90734513	-	ANKRD17
chr4	76671504	chr5	92578497	-	USO1
chr4	76843368	chr5	92693663	-	NAAA
chr4	78532336	chr5	96389474	-	CXCL13
chr4	83710401	chr5	100775215	-	SCD5
chr4	86436095	chr5	102943507	-	ARHGAP24
chr4	87266077	chr5	103625099	-	MAPK10
chr4	88055253	chr5	104278003	-	AFF1
chr1	90462469	chr5	106307061	-	ZNF326
chr1	91431088	chr5	107079381	-	ZNF644
chr1	91431090	chr5	107079383	-	ZNF644
chr1	93005525	chr5	108186919	-	EVI5
chr1	93005888	chr5	108187264	-	EVI5
chr1	93377645	chr5	108373942	-	FAM69A
chr1	93381322	chr5	108376786	-	FAM69A
chr1	93727255	chr5	108646372	-	CCDC18
chr12	132605032	chr5	111162856	-	EP400NL
chr22	26872922	chr5	112778485	-	HPS4
chr22	26121134	chr5	113341867	-	ADRBK2
chr22	25577472	chr5	113523250	-	KIAA1671
chr22	25577395	chr5	113523313	-	KIAA1671
chr22	25541377	chr5	113543380	-	KIAA1671
chr22	25222280	chr5	113726065	-	SGSM1
chr22	25220283	chr5	113727226	-	SGSM1
chr12	108638428	chr5	114029417	-	WSCD2
chr12	108963097	chr5	114228246	-	ISCU
chr12	110290859	chr5	115120995	-	GLTP
chr12	110405730	chr5	115203618	-	GIT2
chr12	121091215	chr5	115632811	-	CABP1
chr12	121089864	chr5	115634570	-	CABP1
chr12	121083295	chr5	115640156	-	CABP1
chr12	121083290	chr5	115640161	-	CABP1
chr12	120899626	chr5	115782949	-	GATC,SRSF9
chr12	120513995	chr5	116110753	-	CCDC64
chr12	118365943	chr5	117898901	-	KSR2
chr12	118197212	chr5	118006659	-	KSR2
chr12	113827926	chr5	120934810	-	PLBD2
chr12	113558218	chr5	121110785	-	RASAL1
chr20	50727583	chr5	121902256	-	ZFP64
chr12	111658369	chr5	122370173	-	CUX2
chr12	111105546	chr5	122674674	-	HVCN1
chr12	110906595	chr5	122822014	-	FAM216A
chr20	47751283	chr5	122854147	-	STAU1
chr12	121653131	chr5	123161729	-	P2RX4
chr12	121724597	chr5	123224084	-	CAMKK2
chr12	122341515	chr5	123692334	-	PSMD9
chr12	122629864	chr5	123906352	-	MLXIP
chr12	123212466	chr5	124327425	-	HCAR1
chr12	123464279	chr5	124565286	-	OGFOD2
chr12	123564606	chr5	124638770	-	PITPNM2
chr12	123972533	chr5	124956598	-	RILPL1
chr12	123975781	chr5	124958305	-	RILPL1
chr12	124878283	chr5	125542016	-	NCOR2
chr12	125707364	chr5	126032162	-	AACS
chr12	125721342	chr5	126038302	-	AACS
chr12	125760105	chr5	126066797	-	AACS
chr12	125760127	chr5	126066819	-	AACS
chr12	128402277	chr5	127565761	-	LINC00507
chr12	128402306	chr5	127565790	-	LINC00507
chr12	129773682	chr5	128418124	-	TMEM132D
chr12	130385888	chr5	128936379	-	TMEM132D
chr7	152064066	chr5	130384738	-	MLL3
chr4	144480999	chr5	130476663	-	GUSBP5
chr7	71361475	chr5	131239375	-	CALN1
chr7	70977724	chr5	131491401	-	WBSCR17
chr7	70701940	chr5	131707022	-	WBSCR17
chr7	70607329	chr5	131773598	-	WBSCR17
chr7	73986676	chr5	134844561	-	GTF2IRD1
chr7	73812361	chr5	134969661	-	CLIP2
chr7	73779548	chr5	134984099	-	CLIP2
chr7	72420435	chr5	135850120	-	NSUN5P2
chr7	102290486	chr5	136530899	-	POLR2J2
chr7	102075405	chr5	136644237	-	ORAI2
chr7	101844851	chr5	136784253	P769P	CUX1
chr7	101595191	chr5	136935264	-	CUX1
chr7	100066919	chr5	138198808	-	TSC22D4
chr7	100017699	chr5	138237613	-	ZCWPW1
chr7	99630935	chr5	138541825	E269E	ZKSCAN1
chr4	174537141	chr5	138946957	-	NBLA00301
chr7	890240	chr5	139708264	-	SUN1
chr7	1523559	chr5	140238166	-	INTS1
chr7	2217256	chr5	140751116	-	MAD1L1
chr7	2302339	chr5	140827871	-	SNX8
chr7	2960880	chr5	141360623	-	CARD11
chr7	4736122	chr5	142888547	-	FOXK1
chr7	5457711	chr5	143573815	-	TNRC18
chr2	131221210	chr5	143666972	-	LOC100216479
chr15	34787634	chr5	143731870	-	GOLGA8A
chr7	44039400	chr5	143987581	-	POLR2J4
chr7	6663687	chr5	144048159	-	ZNF853
chr7	6291848	chr5	144399234	-	CYTH3
chr3	142169336	chr5	144634749	-	ATR
chr3	142169397	chr5	144638463	-	ATR
chr1	100679032	chr5	145016720	-	DBT
chr7	98586134	chr5	145603040	-	TRRAP
chr7	99219314	chr5	146047491	-	ZNF498
chr13	29692907	chr5	148928163	-	MTUS2
chr13	32778031	chr5	151209028	-	FRY
chr13	33694009	chr5	151856906	-	STARD13
chr13	33700245	chr5	151862061	R677R	STARD13
chr7	94160152	chr6	4567629	-	CASD1
chr7	94224793	chr6	4636695	-	SGCE
chr7	94224824	chr6	4636730	-	SGCE
chr7	94224833	chr6	4636739	-	SGCE
chr7	94225983	chr6	4636746	-	SGCE
chr7	94224890	chr6	4636795	-	SGCE
chr7	95557040	chr6	5821024	-	DYNC1I1
chr7	95650022	chr6	5902846	-	DYNC1I1
chr7	95763303	chr6	6006152	-	SLC25A13
chr7	7285836	chr6	7823384	-	C1GALT1
chr7	10975825	chr6	11853858	-	NDUFA4
chr7	114655313	chr6	15749205	-	MDFIC
chr7	114658248	chr6	15751654	-	MDFIC
chr7	116760766	chr6	17785335	-	ST7-AS2
chr7	120044829	chr6	21302295	-	KCND2
chr7	120242495	chr6	21533169	-	KCND2
chr7	122261553	chr6	23537395	V362V	CADPS2
chr7	122520657	chr6	23782684	-	CADPS2
chr7	123328771	chr6	24567964	-	WASL
chr7	123328791	chr6	24567984	-	WASL
chr7	123655939	chr6	24871407	-	SPAM1
chr7	123655954	chr6	24871422	-	SPAM1
chr7	123658052	chr6	24873980	-	SPAM1
chr7	123658074	chr6	24874000	-	SPAM1
chr7	127515544	chr6	28646433	-	SND1
chr7	127682759	chr6	28793039	-	SND1
chr7	127682788	chr6	28793069	-	SND1
chr7	127895343	chr6	29021667	-	LEP
chr7	127895876	chr6	29022166	-	LEP
chr7	128410255	chr6	29325474	-	CALU
chr7	130629624	chr6	31066166	-	FLJ43663
chr7	130629626	chr6	31066168	-	FLJ43663
chr7	130630194	chr6	31066470	-	FLJ43663
chr7	130630237	chr6	31066513	-	FLJ43663
chr7	130632967	chr6	31068426	-	FLJ43663
chr7	130758990	chr6	31141758	-	FLJ43663
chr7	131171113	chr6	31456057	-	MKLN1
chr7	133319163	chr6	33533909	-	EXOC4
chr7	135360029	chr6	35212439	-	C7orf73
chr7	137419814	chr6	37139815	-	DGKI
chr7	139340776	chr6	38717363	-	HIPK2
chr7	139350712	chr6	38726305	-	HIPK2
chr7	140242711	chr6	39429800	-	DENND2A
chr7	140847763	chr6	39897444	-	LOC100507421
chr7	142652328	chr6	41649561	-	KEL
chr22	17395824	chr6	43032051	-	HSFY1P1
chr7	144419706	chr6	43534583	-	TPK1
chr7	144473811	chr6	43565235	-	TPK1
chr7	146019265	chr6	45188880	-	CNTNAP2
chr7	147506306	chr6	46627495	-	CNTNAP2
chr7	149496045	chr6	48419842	-	SSPO
chr7	150085070	chr6	48562645	-	ZNF775
chr7	23348552	chr6	49033975	-	MALSU1
chr6	167115515	chr6	49058941	-	RPS6KA2
chr6	167116166	chr6	49164309	-	RPS6KA2
chr6	167116193	chr6	49164336	-	RPS6KA2
chr7	24970285	chr6	50352549	-	OSBPL3
chr7	25102080	chr6	50472848	-	OSBPL3
chr3	98243996	chr6	52296814	-	CLDND1
chr7	29111223	chr6	53881747	-	CPVL
chr7	29304612	chr6	54050713	-	CHN2
chr7	29960680	chr6	54456703	-	SCRN1
chr12	45567119	chr6	54590793	-	PLEKHA8P1
chr7	30867171	chr6	55204778	-	INMT-FAM188B
chr7	30915971	chr6	55251717	-	INMT-FAM188B
chr7	30956291	chr6	55291014	-	AQP1
chr7	32026445	chr6	56238976	-	PDE1C
chr4	92518816	chr6	62328813	-	FAM190A
chr2	89339732	chr6	67797855	-	MIR4436A
chr2	89619391	chr6	68206853	-	MIR4436A
chr2	89161421	chr6	70672570	-	MIR4436A
chr2	89160850	chr6	70673138	-	MIR4436A
chr2	89160357	chr6	70673953	-	MIR4436A
chr2	89160334	chr6	70673973	-	MIR4436A
chr2	88825980	chr6	70865671	R29G	C2orf51
chr2	86789432	chr6	71495117	-	CHMP3,RNF103-CHMP3
chr2	86735672	chr6	71526518	-	CHMP3,RNF103-CHMP3
chr2	86450323	chr6	71752020	-	REEP1
chr2	86071974	chr6	72098696	-	ST3GAL5
chr2	85813252	chr6	72328035	-	VAMP5
chr12	93252389	chr6	72386211	-	EEA1
chr2	84667038	chr6	73217407	-	SUCLG1
chr2	80340672	chr6	77371870	-	CTNNA2
chr2	79877173	chr6	77797413	-	CTNNA2
chr2	75932105	chr6	81877035	-	GCFC2
chrX	79826423	chr6	82676480	-	FAM46D
chrX	79826470	chr6	82676542	-	FAM46D
chr3	95373427	chr6	83256315	-	LOC255025
chr2	74375316	chr6	83299286	-	BOLA3-AS1
chr2	74311382	chr6	83328385	-	TET3
chr2	74158699	chr6	83453582	-	DGUOK
chr2	71297087	chr6	83746454	-	NAGK
chr2	71654450	chr6	83929809	K1817K	ZNF638
chr2	72689843	chr6	84782441	-	EXOC6B
chr2	72690955	chr6	84783816	-	EXOC6B
chr2	70931392	chr6	86037094	-	ADD2
chr2	70452077	chr6	86374037	-	TIA1
chr2	70216803	chr6	86556256	-	PCBP1-AS1
chr2	69741674	chr6	86909200	M569V	AAK1
chr2	69738279	chr6	86913019	-	AAK1
chr2	69738229	chr6	86913069	-	AAK1
chr3	128005114	chr6	88285519	-	EEFSEC
chr3	128005064	chr6	88285569	-	EEFSEC
chr3	126586809	chr6	89409869	-	CHCHD6
chr3	126326514	chr6	89624981	-	TXNRD3NB;TXNRD3
chr3	126072456	chr6	90415832	-	KLF15
chr3	13041123	chr6	90690848	-	IQSEC1
chr3	13041205	chr6	90691012	-	IQSEC1
chr3	13041232	chr6	90691038	-	IQSEC1
chr3	13056265	chr6	90706710	-	IQSEC1
chr3	13525904	chr6	91109697	-	HDAC11
chr3	14191374	chr6	91443536	-	XPC
chr3	14193347	chr6	91445462	-	XPC
chr3	14193360	chr6	91445478	-	XPC
chr3	14197042	chr6	91447566	-	XPC
chr3	64970052	chr6	93212932	-	ADAMTS9-AS2
chr3	64972018	chr6	93215043	-	ADAMTS9-AS2
chr3	65425603	chr6	93707674	Q407Q	MAGI1
chr3	66403468	chr6	94531182	-	SLC25A26
chr3	66442854	chr6	94562235	-	LRIG1
chr3	66442873	chr6	94562253	-	LRIG1
chr3	66515462	chr6	94617316	-	LRIG1
chr3	67424374	chr6	95423460	-	SUCLG2
chr3	68455532	chr6	96460316	-	FAM19A1
chr3	68568926	chr6	96580836	-	FAM19A1
chr3	69294064	chr6	97300545	-	FRMD4B
chr3	69332817	chr6	97341367	-	FRMD4B
chr3	71625800	chr6	99465742	-	FOXP1
chr3	3033903	chr6	106572014	-	CNTN4
chr3	4718314	chr6	108339377	R917R	ITPR1
chr3	4735257	chr6	108353349	E1356E	ITPR1
chr3	4782526	chr6	108397566	-	ITPR1
chr11	130166011	chr6	108514543	-	ZBTB44
chr3	9109108	chr6	112731773	-	SRGAP3
chr3	9437606	chr6	113025680	-	LOC440944
chr3	9542166	chr6	113120035	-	LHFPL4
chr3	9786726	chr6	113270462	Q985Q	BRPF1
chr3	9857614	chr6	113347809	-	ARPC4-TTLL3,TTLL3
chr3	10219032	chr6	113597271	-	IRAK2
chr3	10419492	chr6	113745914	-	ATP2B2
chr3	10492373	chr6	113793378	-	ATP2B2
chr3	11469604	chr6	114727694	-	ATG7
chr3	11470216	chr6	114728172	-	ATG7
chr3	12657035	chr6	115591111	-	RAF1
chr3	129175865	chr6	115822446	-	IFT122
chr3	129102461	chr6	115851344	-	RPL32P3
chr8	71016237	chr6	116123932	-	PRDM14
chr10	45925652	chr6	116368879	-	ALOX5
chr10	45925395	chr6	116369224	-	ALOX5
chr10	43663060	chr6	118069164	-	CSGALNACT2
chr12	2572882	chr6	118722401	-	CACNA1C
chr12	2290888	chr6	118953941	-	CACNA1C
chr12	2290698	chr6	118954134	-	CACNA1C
chr12	2187243	chr6	119031665	-	CACNA1C
chr12	1612579	chr6	119515239	-	LOC100292680
chr12	1612090	chr6	119515642	-	LOC100292680
chr12	1552689	chr6	119545981	-	ERC1
chr12	989801	chr6	119903069	-	WNK1
chr12	535725	chr6	120294149	-	CCDC77
chr22	18110638	chr6	120772167	-	ATP6V1E1
chr22	18444252	chr6	121029099	-	MICAL3
chr22	18572892	chr6	121144923	-	PEX26
chr15	102512797	chr6	121470414	-	WASH3P
chr1	18368	chr6	121470414	-	WASH7P
chr2	114357350	chr6	121474867	-	DDX11L2
chr8	87516495	chr6	122685619	-	FAM82B
chr12	7284348	chr6	124413433	-	CLSTN3
chr12	6677345	chr6	125082047	-	NOP2
chr7	34791149	chr6	125121955	-	NPSR1-AS1
chr7	34791151	chr6	125121957	-	NPSR1-AS1
chr7	34791584	chr6	125123797	-	NPSR1-AS1
chr12	6049922	chr6	125645119	-	ANO2
chr12	4718401	chr6	126832114	-	DYRK4
chr12	3327548	chr6	127966324	-	TSPAN9
chr12	3327471	chr6	127966399	-	TSPAN9
chr12	10324213	chr6	129456705	-	OLR1
chr12	10324358	chr6	129456822	-	OLR1
chr12	10324517	chr6	129456964	-	OLR1
chr12	10324531	chr6	129456978	-	OLR1
chr12	10324608	chr6	129457060	K23K	OLR1
chr12	10324677	chr6	129457126	-	OLR1
chr12	10375314	chr6	129491958	-	GABARAPL1
chr12	10822024	chr6	131300872	-	STYK1
chr12	10860599	chr6	131323986	-	CSDA
chr16	31580193	chr6	131326141	-	CSDAP1
chr16	31580230	chr6	131326178	-	CSDAP1
chr12	11961178	chr6	134146070	-	ETV6
chr12	12892159	chr6	134901840	-	APOLD1
chr12	14587298	chr6	136512305	N529S	ATF7IP
chr12	15668662	chr6	137341446	-	PTPRO
chr12	15676080	chr6	137346779	-	PTPRO
chr12	16146112	chr6	137752082	-	DERA
chr12	19293424	chr6	140383687	-	PLEKHA5
chr12	20012127	chr6	140820182	-	AEBP2
chr12	21794995	chr6	142444197	S162S	LDHB
chr12	21795040	chr6	142444242	V147V	LDHB
chr12	25199684	chr6	145066656	-	C12orf77
chr12	25199899	chr6	145066876	-	C12orf77
chr12	25261215	chr6	145123401	-	LRMP
chr12	26128397	chr6	145707955	-	RASSF8
chr12	27838563	chr6	146972126	-	PPFIBP1
chr12	27838600	chr6	146972171	-	PPFIBP1
chr12	27838780	chr6	146972815	-	PPFIBP1
chr12	27947400	chr6	147051922	-	KLHDC5
chr12	29333631	chr6	148018152	-	CCDC91
chr19	54290992	chr7	3218698	-	MIR371A,MIR371B
chr19	54290993	chr7	3218699	-	MIR371A,MIR371B
chr19	54779829	chr7	3665446	E541E	LILRB2
chr19	55627130	chr7	4451695	-	PPP1R12C
chr19	56016473	chr7	4892761	-	SSC5D
chr19	56895363	chr7	6268155	R475G	ZNF582
chr19	56895428	chr7	6268220	Y453C	ZNF582
chr19	56896203	chr7	6268995	N195D	ZNF582
chr19	58420162	chr7	11075108	N495S	ZNF417
chr19	58420660	chr7	11075607	Y329C	ZNF417
chr19	58324422	chr7	11077384	-	ZNF552
chr19	58201334	chr7	12999102	-	ZNF551
chr19	58200881	chr7	12999233	-	ZNF551
chr19	58212186	chr7	12999844	-	ZNF154
chr19	58200332	chr7	12999885	-	ZNF551
chr19	58200099	chr7	13000110	-	ZNF551
chr19	58199927	chr7	13000252	-	ZNF551
chr19	58199401	chr7	13000982	P570P	ZNF551
chr19	58197943	chr7	13002482	K84K	ZNF551
chr19	58216261	chr7	13003932	R40R	ZNF154
chr19	58388363	chr7	13003971	E28E	ZNF814
chr19	48603329	chr7	13920346	-	PLA2G4C
chr19	48258717	chr7	16524501	Q389R	GLTSCR2
chr19	48255804	chr7	16525547	A235A	GLTSCR2
chr19	47939876	chr7	16739308	-	SLC8A2
chr19	47244895	chr7	17405828	-	STRN4
chr19	47152737	chr7	17470813	S298G	DACT3
chr7	47003886	chr7	17500749	-	IGFBP3
chr19	47111557	chr7	17502974	E46E	CALM3
chr19	46822297	chr7	17631703	-	HIF3A
chr19	46822232	chr7	17631768	-	HIF3A
chr19	46130177	chr7	19776847	-	EML2
chr19	46097930	chr7	19805921	-	GPR4
chr19	45822966	chr7	19999492	P2P	CKM
chr19	45822825	chr7	19999633	S49S	CKM
chr19	45821092	chr7	20000391	E113E	CKM
chr19	45811679	chr7	20004899	V255V	CKM
chr19	45810068	chr7	20006675	E362E	CKM
chr19	45810055	chr7	20006688	L367L	CKM
chr19	45809770	chr7	20006854	-	CKM
chr7	35887019	chr7	20151000	-	SEPT7
chr19	45544828	chr7	20187711	-	CLASRP
chr2	132481405	chr7	20296356	-	C2orf27A
chr2	132481410	chr7	20296361	-	C2orf27A
chr19	44793147	chr7	24925521	E147E	ZNF235
chr19	44778709	chr7	24983704	T632T	ZNF233
chr19	44778513	chr7	24983900	D567G	ZNF233
chr19	44777178	chr7	24984935	L122P	ZNF233
chr19	42564979	chr7	25848844	-	GRIK5
chr19	42638346	chr7	25919231	-	LOC100505622
chr7	128295344	chr7	26078926	-	FLJ45340
chr19	42221494	chr7	26259697	N360S	CEACAM5
chr19	42221493	chr7	26259698	N360D	CEACAM5
chr19	41828971	chr7	26497606	-	CCDC97
chr5	170679716	chr7	27032767	-	RANBP17
chr19	41282363	chr7	27965459	-	MIA-RAB4B
chr19	41235842	chr7	28001739	-	ITPKC
chr19	41118056	chr7	28109148	T->G	LTBP4
chr19	41102522	chr7	28123270	-	LTBP4
chr6	73765043	chr7	28255322	-	KCNQ5
chr19	40704629	chr7	28453255	-	MAP3K10
chr19	39821972	chr7	29229664	-	GMFG
chr19	39601743	chr7	29392086	-	PAPL
chr19	39601717	chr7	29392103	-	PAPL
chr19	39421716	chr7	29526714	-	MRPS12
chr19	39329488	chr7	29605315	-	HNRNPL
chr19	38779723	chr7	30044516	-	SPINT2
chr19	36545238	chr7	31065914	-	THAP8
chr19	36236665	chr7	31348008	-	PSENEN
chr19	36053487	chr7	31498156	A90A	ATP4A
chr19	36051488	chr7	31500367	K188K	ATP4A
chr19	36046595	chr7	31505131	V663V	ATP4A
chr19	36046435	chr7	31505293	E688E	ATP4A
chr19	36044711	chr7	31507531	A834A	ATP4A
chr19	35641390	chr7	31830884	-	FXYD7
chr19	35627355	chr7	31843123	-	LGI4
chr19	35589091	chr7	31872170	-	LOC100128675
chr19	33907136	chr7	35802869	-	PEPD
chr19	33135801	chr7	36386941	-	ANKRD27
chr19	33076064	chr7	36429242	-	PDCD5
chr19	51065625	chr7	51688186	-	LRRC4B
chr19	50963430	chr7	51760942	K975K	MYBPC2
chr19	50191601	chr7	52232233	-	PRMT1
chr19	49942484	chr7	52421319	-	SLC17A7
chr19	49938624	chr7	52425109	-	SLC17A7
chr19	49517834	chr7	52678084	K365K	RUVBL2
chr19	48990968	chr7	53058459	-	LMTK3
chr11	17442825	chr7	53386948	-	ABCC8
chr11	17442830	chr7	53386953	-	ABCC8
chr11	17519188	chr7	53453338	-	USH1C
chr11	17799420	chr7	53688771	-	KCNC1
chr11	19732107	chr7	56499249	-	NAV2
chr11	20129127	chr7	56854066	-	NAV2
chr11	20398535	chr7	57026573	-	HTATIP2
chr15	90750125	chr7	63269710	-	SEMA4B
chr9	108521143	chr7	65136056	-	TMEM38B
chr15	25682454	chr7	66485768	-	UBE3A
chr15	25681883	chr7	66486454	-	UBE3A
chr15	29462979	chr7	71946020	-	FAM189A1
chr15	100240848	chr7	74391559	-	MEF2A
chr15	100234399	chr7	74393947	-	MEF2A
chr15	99471965	chr7	75345541	-	IGF1R
chr15	99472025	chr7	75345612	-	IGF1R
chr15	92664291	chr7	81471949	-	SLCO3A1
chr15	85927666	chr7	82604390	-	AKAP13
chr15	88442386	chr7	85365732	-	NTRK3
chr15	88791598	chr7	85715323	-	NTRK3
chr15	89714427	chr7	86490340	-	ABHD2
chr15	89715064	chr7	86491407	-	ABHD2
chr15	90018981	chr7	86742579	-	RHCG
chr15	90018988	chr7	86742586	-	RHCG
chr15	90170822	chr7	86842387	-	C15orf42
chr5	7825365	chr7	86899716	-	ADCY2
chr5	7825158	chr7	86899889	-	ADCY2
chr5	7825121	chr7	86899930	-	ADCY2
chr15	90350534	chr7	86987848	-	ANPEP
chr15	90442662	chr7	87068977	-	C15orf38-AP3S2
chr15	90735060	chr7	87337126	-	SEMA4B
chr15	91486801	chr7	87481267	-	UNC45A
chr16	27278302	chr7	87857785	-	NSMCE1
chr16	27278365	chr7	87857833	-	NSMCE1
chr15	91000603	chr7	87893331	-	IQGAP1
chr15	85403664	chr7	88240930	-	ALPK3
chr15	85410424	chr7	88248182	-	ALPK3
chr15	85639951	chr7	88450761	-	PDE8A
chr15	83217403	chr7	88495740	-	CPEB1
chr15	83420891	chr7	88670290	-	LOC283693
chr15	23196256	chr7	88733350	-	WHAMMP3
chr15	83594871	chr7	88831716	-	HOMER2
chr15	83673416	chr7	88927166	-	C15orf40
chr15	83673580	chr7	88927311	-	C15orf40
chr15	82461746	chr7	89892727	-	EFTUD1
chr15	81365699	chr7	90978653	-	MESDC1
chr15	81263901	chr7	91061299	-	KIAA1199
chr15	80747988	chr7	91505413	-	ARNT2
chr15	80404736	chr7	91790775	-	ZFAND6
chr11	85671947	chr7	97354553	-	PICALM
chr11	79107604	chr7	103401731	-	ODZ4
chr11	78025147	chr7	104333547	-	GAB2
chr11	77910222	chr7	104470995	-	USP35
chr11	77790653	chr7	104548839	L46L	NDUFC2,NDUFC2-KCTD14
chr7	64630638	chr7	104656299	-	INTS4L1
chr7	65154330	chr7	104662093	-	INTS4L2
chr7	64643408	chr7	104662093	-	INTS4L1
chr11	77303921	chr7	104883881	-	AQP11
chr11	77161744	chr7	104960039	-	PAK1
chr11	77066120	chr7	105035779	-	PAK1
chr11	76711092	chr7	105384984	-	ACER3
chr11	76507311	chr7	105500979	L217L	TSKU
chr11	75316685	chr7	106466333	-	MAP6
chr11	75315183	chr7	106467658	-	MAP6
chr11	75190896	chr7	106570956	-	GDPD5
chr11	74977225	chr7	106749701	P405P	ARRB1
chr11	73729806	chr7	107614206	-	UCP3
chr11	73049299	chr7	108053147	-	ARHGEF17
chr11	73049268	chr7	108053167	-	ARHGEF17
chr11	72987178	chr7	108108093	-	P2RY6
chr11	72482491	chr7	108479010	-	STARD10
chr11	72430378	chr7	108530418	-	ARAP1
chr11	72315006	chr7	108634188	-	PDE2A
chr11	71726112	chr7	109147996	W813R	NUMA1
chr11	3704749	chr7	109272984	-	NUP98
chr11	3719615	chr7	109278151	-	NUP98
chr11	3719649	chr7	109278189	-	NUP98
chr11	3720112	chr7	109278209	-	NUP98
chr11	3833428	chr7	109375643	-	PGAP2
chr11	3833430	chr7	109375645	-	PGAP2
chr11	3842119	chr7	109383086	-	PGAP2
chr11	3938179	chr7	109470675	-	STIM1
chr11	5719257	chr7	111479468	-	TRIM22
chrX	44168902	chr7	111841160	-	EFHC2
chr11	6506033	chr7	112792412	-	FXC1
chr11	9003347	chr7	116902517	-	NRIP3
chr11	9006308	chr7	116905715	-	NRIP3
chr11	9008102	chr7	116907762	-	NRIP3
chr11	9724477	chr7	117391481	-	SWAP70
chr11	10694493	chr7	118110165	-	MRVI1
chr15	25154167	chr7	121848875	-	SNRPN
chr11	118431553	chr7	121849529	-	IFT46
chr11	16002498	chr7	122625601	-	SOX6
chr11	16339216	chr7	122919906	-	SOX6
chr11	16588349	chr7	123145658	-	SOX6
chr11	17312558	chr7	123661008	-	NUCB2
chr16	29559894	chr7	125339360	-	LOC440354
chr16	19886026	chr7	126129782	-	GPRC5B
chr16	21030897	chr7	127136340	-	DNAH3
chr2	98121284	chr7	127773359	-	ANKRD36B
chr16	22038387	chr7	127836559	-	C16orf52
chr16	22299780	chr7	128050207	-	EEF2K
chr16	23425021	chr7	129087514	-	COG7
chr16	24094204	chr7	129649114	-	PRKCB
chr16	24290080	chr7	129835950	-	CACNG3
chr16	24323686	chr7	129867371	-	CACNG3
chr16	24323756	chr7	129867438	-	CACNG3
chr16	24323808	chr7	129867490	-	CACNG3
chr16	24487147	chr7	130022567	-	CACNG3
chr16	24980889	chr7	130466359	-	ARHGAP17
chr16	25047306	chr7	130524638	-	LOC554206
chr16	25729675	chr7	131152987	-	HS3ST4
chr1	72739725	chr7	132692841	-	NEGR1
chr16	27806277	chr7	133027036	-	GSG1L
chr16	28909637	chr7	133593754	E543E	ATP2A1
chr16	28900181	chr7	133599984	R334R	ATP2A1
chr16	28900169	chr7	133599996	N330N	ATP2A1
chr16	28900151	chr7	133600014	R324R	ATP2A1
chr16	28605020	chr7	133818090	-	SULT1A2
chr16	28606974	chr7	133818845	I57I	SULT1A2
chr16	29930815	chr7	134079056	-	KCTD13
chr16	29929496	chr7	134079509	-	KCTD13
chr16	30387230	chr7	134356464	K31K	MYLPF
chr16	30387982	chr7	134357165	L107L	MYLPF
chr16	31098929	chr7	135033064	Q57Q	PRSS53
chr16	31102334	chr7	135036699	-	VKORC1
chr16	31133858	chr7	135061268	-	KAT8
chr10	122568129	chr7	136701742	-	LOC283089
chr10	122571857	chr7	136712470	-	LOC283089
chr10	123981476	chr7	137882258	-	TACC2
chr10	123981692	chr7	137882463	-	TACC2
chr10	124270624	chr7	138126623	-	HTRA1
chr15	48022758	chr7	138758122	-	SEMA6D
chr15	48022790	chr7	138758154	-	SEMA6D
chr10	126812638	chr7	140280582	-	CTBP2
chr10	128188839	chr7	141537385	-	C10orf90
chr10	129065940	chr7	142196841	-	DOCK1
chr10	129127383	chr7	142257878	-	DOCK1
chr10	129852921	chr7	142849473	-	PTPRE
chr10	131565367	chr7	144319869	-	MGMT
chr10	131959942	chr7	144646425	-	GLRX3
chr11	461794	chr7	148322386	-	PTDSS2
chr11	502974	chr7	148353442	-	RNH1
chr11	843927	chr7	148662140	-	TSPAN4
chr11	959736	chr7	148774925	-	AP2A2
chr11	1591251	chr7	149279271	-	DUSP8,MOB2
chr11	71259522	chr7	149416009	-	KRTAP5-9
chr11	1994517	chr7	149742495	-	MRPL23
chr11	2892202	chr7	150633109	-	KCNQ1DN
chr11	68871510	chr7	152427167	-	TPCN2
chr6	151420767	chr8	4391831	-	MTHFD1L
chr13	112555013	chr8	12282378	-	TEX29
chr13	112555187	chr8	12282548	-	TEX29
chr13	112555188	chr8	12282549	-	TEX29
chr13	112555221	chr8	12282581	-	TEX29
chr13	112555269	chr8	12282628	-	TEX29
chr13	112555294	chr8	12282654	-	TEX29
chr13	112555299	chr8	12282659	-	TEX29
chr13	112555308	chr8	12282668	-	TEX29
chr13	112555327	chr8	12282687	-	TEX29
chr13	112555355	chr8	12282700	-	TEX29
chr13	112555373	chr8	12282718	-	TEX29
chr13	112555378	chr8	12282723	-	TEX29
chr13	112555475	chr8	12282813	-	TEX29
chr13	112555478	chr8	12282816	-	TEX29
chr13	112555525	chr8	12282859	-	TEX29
chr13	115022923	chr8	13771685	-	CDC16
chr2	141441031	chr8	13885137	-	LRP1B
chr8	1641605	chr8	14841307	-	DLGAP2
chr8	6433191	chr8	18751449	-	MCPH1
chr8	42388301	chr8	23594802	-	SLC20A2
chr8	42878013	chr8	27138767	-	HOOK3
chr8	35456063	chr8	29952800	-	UNC5D
chr8	31791605	chr8	33671301	-	NRG1
chr8	30584567	chr8	34764648	-	GSR
chr8	13120834	chr8	37782807	-	DLC1
chr8	17029976	chr8	41525594	-	ZDHHC2
chr8	17223991	chr8	41688614	-	MTMR7
chr8	17224096	chr8	41688719	-	MTMR7
chr8	17225270	chr8	41690054	-	MTMR7
chr9	68743191	chr8	42496616	-	LOC100132352
chr9	68425310	chr8	43155459	-	ANKRD20A3
chr4	186609585	chr8	46824056	-	SORBS2
chr4	185744062	chr8	47558840	-	ACSL1
chr4	185744022	chr8	47558881	-	ACSL1
chr7	39894290	chr8	48629471	-	LINC00265
chr4	183811670	chr8	49226654	-	DCTD
chr4	180137992	chr8	52896663	-	LOC285501
chr4	178467148	chr8	54523771	-	AGA
chr4	176865642	chr8	55921932	-	GPM6A
chr4	166378333	chr8	67110172	-	CPE
chr8	19699201	chr8	71341858	-	INTS10
chr8	19699202	chr8	71341859	-	INTS10
chr8	19699228	chr8	71341876	-	INTS10
chr8	19699238	chr8	71341881	-	INTS10
chr8	19699242	chr8	71341885	-	INTS10
chr8	19810139	chr8	71417638	-	LPL
chr19	19678279	chr8	72391892	-	PBX4
chr19	18766434	chr8	72988414	-	KLHL26
chr19	18766399	chr8	72988443	-	KLHL26
chr19	18766288	chr8	72988521	-	KLHL26
chr19	18229514	chr8	73315914	-	MAST3
chr19	17367435	chr8	73912810	M439V	USHBP1
chr19	17622547	chr8	74116181	L22L	PGLS
chr19	16193832	chr8	74663479	-	TPM4
chr19	16211128	chr8	74674362	-	TPM4
chr19	16435865	chr8	74843158	-	KLF2
chr22	34226762	chr8	75804744	-	LARGE
chr22	34302192	chr8	75863827	-	LARGE
chr4	149347529	chr8	79444328	-	NR3C2
chr4	148569724	chr8	80097505	-	PRMT10
chr4	147219907	chr8	81216189	-	SLC10A7
chr4	146467001	chr8	81874533	-	SMAD1
chr12	3949933	chr8	82191548	-	PARP11
chr4	145583780	chr8	82563340	-	HHIP
chr19	14150160	chr8	86565146	-	IL27RA
chr19	13356832	chr8	87117576	-	CACNA1A
chr9	33289120	chr8	87195045	-	CHMP5
chr19	12917520	chr8	87489853	T11T	RNASEH2A
chr19	12856014	chr8	87543938	-	ASNA1
chr19	12769372	chr8	87614772	-	MAN2B1
chr16	47463122	chr8	88334869	-	ITFG1
chr16	48352860	chr8	89210857	-	MIR548AE2
chr16	50137168	chr8	90692690	-	HEATR3
chr16	53354981	chr8	93571863	-	CHD9
chr16	53668160	chr8	93769768	-	RPGRIP1L
chr16	54140334	chr8	94186304	-	FTO
chr16	57071114	chr8	97011559	N907D	NLRC5
chr16	57606939	chr8	97464725	-	GPR114
chr16	57606952	chr8	97464738	-	GPR114
chr16	58073911	chr8	97891960	R191R	MMP15
chr16	58530742	chr8	98225197	-	NDRG4
chr16	58533118	chr8	98226128	-	NDRG4
chr16	58533148	chr8	98226156	-	NDRG4
chr16	58533149	chr8	98226157	-	NDRG4
chr16	58533193	chr8	98226197	-	NDRG4
chr16	58533198	chr8	98226202	-	NDRG4
chr16	58535655	chr8	98228333	-	NDRG4
chr16	58538857	chr8	98231434	-	NDRG4
chr15	40605497	chr8	105389705	-	PLCB2
chr16	67304699	chr8	107891964	E759E	SLC9A5
chr16	67533217	chr8	108104664	-	AGRP
chr16	67585896	chr8	108151291	-	FAM65A
chr16	67623605	chr8	108172690	-	CTCF
chr16	67806828	chr8	108332444	-	RANBP10
chr16	67806827	chr8	108332445	-	RANBP10
chr16	67808493	chr8	108332523	-	RANBP10
chr16	67806623	chr8	108332638	-	RANBP10
chr16	67808637	chr8	108332644	-	RANBP10
chr16	67896880	chr8	108397918	-	NUTF2
chr16	69619523	chr8	109830662	-	NFAT5
chr16	69733755	chr8	109898708	-	NFAT5
chr16	69736547	chr8	109901457	-	NFAT5
chr1	58522017	chr8	109963327	-	DAB1
chr16	73046874	chr8	111271161	-	ZFHX3
chr16	73046763	chr8	111271463	-	ZFHX3
chr16	72499832	chr8	111744701	-	PMFBP1
chr16	72119221	chr8	112097568	-	TXNL4B
chr19	38282506	chr8	112206677	-	ZNF573
chr16	70723840	chr8	113242229	-	VAC14
chr16	74922313	chr8	113984906	-	WDR59
chr16	75110857	chr8	114120680	-	ZNRF1
chr16	76396388	chr8	115197403	-	CNTNAP4
chr16	76489804	chr8	115284931	-	CNTNAP4
chr16	76588556	chr8	115401147	-	CNTNAP4
chr16	77460373	chr8	116363577	-	ADAMTS18
chr16	83942932	chr8	121927652	-	MLYCD
chr16	84003313	chr8	121972241	-	NECAB2
chr16	87798861	chr8	124352673	-	KLHDC4
chr16	88770470	chr8	124998269	-	RNF166
chr16	89718405	chr8	125733336	-	CHMP1A
chr16	90016497	chr8	125968102	-	DEF8
chr17	20516228	chr8	125976685	-	CDRT15L2
chr16	90092761	chr8	126043559	-	GAS8
chr1	229567366	chr8	126416029	K338K	ACTA1
chr1	229567597	chr8	126416258	C287C	ACTA1
chr1	229568132	chr8	126416848	I167I	ACTA1
chr1	230535004	chr8	126940763	-	PGBD5
chr1	234335645	chr8	128808957	-	SLC35F3
chr10	33499925	chr8	130995531	-	NRP1
chr11	105805312	chr9	4455385	-	GRIA4
chr11	105567967	chr9	4717168	-	GRIA4
chr11	94201827	chr9	14613679	-	MRE11A
chr11	94201591	chr9	14613791	-	MRE11A
chr11	94201583	chr9	14613799	-	MRE11A
chr11	94201527	chr9	14613846	-	MRE11A
chr11	93460474	chr9	15127219	S2278G	KIAA1731
chr11	92895920	chr9	15538702	H330R	SLC36A4
chr8	62115493	chr9	16835051	-	LOC100130298
chr15	73191489	chr9	16835581	-	LOC100287559
chr15	73191476	chr9	16835594	-	LOC100287559
chr19	10661108	chr9	21076110	-	ATG4D
chr13	100803036	chr9	21990352	-	PCCA
chr19	54276415	chr9	25095787	-	MIR519A2
chr9	101369832	chr9	25105401	-	GABBR2
chr7	152065551	chr9	25111419	-	MLL3
chr11	132867776	chr9	28137957	-	OPCML
chr11	132518928	chr9	28491546	-	OPCML
chr11	130296160	chr9	30752397	-	ADAMTS8
chr11	128592889	chr9	32319852	-	FLI1
chr11	128565905	chr9	32347014	-	LOC100507392
chr11	128565820	chr9	32347099	-	LOC100507392
chr11	126219028	chr9	34929244	-	FLJ39051
chr11	126219007	chr9	34929265	-	FLJ39051
chr11	126216667	chr9	34931012	-	FLJ39051
chr11	126216519	chr9	34931159	-	FLJ39051
chr1	158424827	chr9	36589999	-	OR10K2
chr11	125062163	chr9	36930758	-	PKNOX2
chr11	124804370	chr9	37176718	-	HEPACAM
chr11	124797607	chr9	37186835	-	HEPACAM
chr11	123514671	chr9	40086015	-	SCN3B
chr11	123044360	chr9	40513763	-	CLMP
chr11	122995195	chr9	40550901	-	CLMP
chr11	122721004	chr9	40802450	-	CRTAM
chr11	122589496	chr9	40912463	-	UBASH3B
chr11	122589430	chr9	40912522	-	UBASH3B
chr11	122569483	chr9	40925082	-	UBASH3B
chr11	121496780	chr9	41781268	-	SORL1
chr11	121496779	chr9	41781269	-	SORL1
chr11	121446900	chr9	41823561	-	SORL1
chr11	121391112	chr9	41876310	-	SORL1
chr11	120724638	chr9	42445188	-	GRIK4
chr11	120234292	chr9	42891738	-	ARHGEF12
chr14	61386127	chr9	43491860	-	MNAT1
chr11	119626958	chr9	43524864	-	PVRL1
chr11	119288051	chr9	43857464	-	LOC100499227
chr11	119058070	chr9	44058024	E141G	PDZD3
chr11	119021406	chr9	44094728	-	ABCG4
chr11	118956958	chr9	44151079	-	HMBS
chr11	118083081	chr9	44895127	-	AMICA1
chr11	117685491	chr9	45221881	-	DSCAML1
chr11	117685489	chr9	45221883	-	DSCAML1
chr11	117491517	chr9	45398982	-	DSCAML1
chr11	116753189	chr9	45997350	-	SIK3
chr11	115766106	chr9	46954046	-	LOC283143
chr11	115103720	chr9	47604285	-	CADM1
chr11	114039819	chr9	48540235	-	ZBTB16
chr11	113068502	chr9	49382227	-	NCAM1
chr11	111597442	chr9	50701098	-	SIK2
chr11	108428474	chr9	53138212	-	EXPH5
chr11	108356694	chr9	53199003	-	KDELC2
chr11	107523312	chr9	53769995	-	ELMOD1
chr11	107523269	chr9	53770053	-	ELMOD1
chr15	51682788	chr9	54174835	-	GLDN
chr15	51859692	chr9	54324616	-	DMXL2
chr15	78488737	chr9	54478064	-	ACSBG1
chr15	78589139	chr9	54580014	-	WDR61
chr15	85754065	chr9	55014789	-	PDE8A
chr15	76370103	chr9	55191712	-	C15orf27
chr15	77471317	chr9	56105501	K984K	PEAK1
chr15	75746613	chr9	56921311	-	SIN3A
chr15	75645998	chr9	56992203	-	MIR631
chr15	75340407	chr9	57263599	-	PPCDC
chr15	75311959	chr9	57290851	-	SCAMP5
chr15	74865743	chr9	57657863	-	ARID3B
chr15	72820902	chr9	59294402	-	ARIH1
chr15	72651428	chr9	59399486	-	HEXA
chr15	72651421	chr9	59399492	-	HEXA
chr15	72637795	chr9	59411786	E506E	HEXA
chr15	72495683	chr9	59522681	-	PKM2
chr15	72117137	chr9	59774478	-	NR2E3
chr15	71884807	chr9	59956455	-	THSD4
chr15	69119232	chr9	62183566	-	MIR548H4
chr15	68950445	chr9	62325412	-	CORO2B
chr15	68946071	chr9	62329174	-	CORO2B
chr15	68510723	chr9	62692578	-	CLN6
chr15	68510538	chr9	62692704	-	CLN6
chr15	68482509	chr9	62727476	-	CALML4
chr15	68482496	chr9	62727489	-	CALML4
chr15	68482461	chr9	62727528	-	CALML4
chr15	68482399	chr9	62727588	-	CALML4
chr15	68482259	chr9	62727746	-	CALML4
chr15	68482211	chr9	62727790	-	CALML4
chr15	68030622	chr9	63072606	-	MAP2K5
chr15	67973663	chr9	63115579	-	MAP2K5
chr15	67180125	chr9	63739774	-	SMAD6
chr15	67003448	chr9	63860594	-	SMAD6
chr15	66588005	chr9	64186755	-	DIS3L
chr15	66239041	chr9	64520482	-	MEGF11
chr15	65568373	chr9	65072062	-	PARP16
chr15	65425334	chr9	65194731	A262A	PDCD7
chr15	65257733	chr9	65332317	R219R	SPG21
chr15	64987534	chr9	65531880	-	OAZ2
chr15	64987527	chr9	65531887	-	OAZ2
chr15	64635618	chr9	65769428	-	CSNK1G1
chr15	63334998	chr9	66896970	-	TPM1
chr15	60973486	chr9	69041025	-	RORA
chr15	60800846	chr9	69215192	-	RORA
chr15	60798509	chr9	69217845	-	RORA
chr15	59773111	chr9	69962461	-	FAM81A
chr15	59750019	chr9	69974873	-	FAM81A
chr15	57567025	chr9	71703237	-	TCF12
chr15	53997327	chr9	74000316	A402A	WDR72
chr15	52929637	chr9	74843649	-	FAM214A
chr15	52104013	chr9	75417721	-	TMOD2
chr6	53142677	chr9	77818351	-	ELOVL5
chr6	53141634	chr9	77823112	-	ELOVL5
chr6	52868087	chr9	78017899	-	ICK
chr6	52858521	chr9	78024817	-	GSTA4
chr6	74404798	chr9	78462444	-	CD109
chr6	74429798	chr9	78480099	-	CD109
chr6	74430084	chr9	78480311	-	CD109
chr6	74430108	chr9	78480337	-	CD109
chr6	76537285	chr9	80073009	-	MYO6
chr6	79646611	chr9	82761018	-	PHIP
chr3	121213366	chr9	84318002	-	POLQ
chr2	32428414	chr9	84867320	-	SLC30A6
chr2	32428405	chr9	84867329	-	SLC30A6
chr3	154072500	chr9	84870034	-	GPR149
chr2	32426704	chr9	84870088	-	SLC30A6
chr6	83900907	chr9	86464171	V27V	PGM3
chr15	79660746	chr9	89572565	-	TMED3
chr15	78327069	chr9	90128353	-	TBC1D2B
chr15	78327072	chr9	90128356	-	TBC1D2B
chr3	147128655	chr9	91259100	L252L	ZIC1
chr3	146260903	chr9	92146587	-	PLSCR1
chr3	146260889	chr9	92146601	-	PLSCR1
chr3	146260848	chr9	92146643	-	PLSCR1
chr3	145965923	chr9	92355270	-	PLSCR4
chr3	142053655	chr9	95936608	-	XRN1
chr3	141890269	chr9	96076700	R433R	GK5
chr3	141462030	chr9	96374732	-	RNF7
chr3	141209209	chr9	96528661	-	RASA2
chr21	20230087	chr9	96796068	-	TMPRSS15
chr3	139195296	chr9	98391034	T2T	RBP2
chr3	139072526	chr9	98491836	-	MRPS22
chr3	134202248	chr9	102531487	-	ANAPC13
chr17	4126355	chr9	102790812	-	ANKFY1
chr17	4126858	chr9	102801162	-	ANKFY1
chr3	133465647	chr9	103132202	-	TF
chr3	132807031	chr9	103614606	-	TMEM108
chr3	132806964	chr9	103614672	-	TMEM108
chr3	132398304	chr9	103946981	-	NPHP3-ACAD11
chr3	132280723	chr9	104023629	-	NPHP3-ACAD11
chr3	132280721	chr9	104023631	-	NPHP3-ACAD11
chr13	19879181	chr9	104966420	-	ANKRD26P3
chr3	131102053	chr9	105032793	V106V	NUDT16
chr3	130873494	chr9	105201107	-	NEK11
chr3	130873378	chr9	105201230	-	NEK11
chr3	52242948	chr9	106139715	-	ALAS1
chr3	50410034	chr9	107421952	-	CACNA2D2
chr3	50278976	chr9	107532846	-	GNAI2
chr3	50246379	chr9	107566232	-	SLC38A3
chr3	50213933	chr9	107592356	-	SEMA3F
chr3	50045568	chr9	107727256	-	RBM6
chr3	49744418	chr9	107963991	-	RNF123
chr3	48668701	chr9	108760035	L293L	SLC26A6
chr3	48479696	chr9	108986556	-	CCDC51
chr3	37171551	chr9	111063240	-	LRRFIP2
chr3	37039749	chr9	111169118	-	MLH1
chr3	35788441	chr9	112018236	-	ARPP21
chr3	35788337	chr9	112018675	-	ARPP21
chr3	33584239	chr9	113810988	-	CLASP2
chr3	33240274	chr9	113983827	-	SUSD5
chr3	31678420	chr9	115152233	-	STT3B
chr3	30842229	chr9	115916012	-	GADL1
chr3	29784510	chr9	116727345	-	RBMS3
chr3	28375505	chr9	117963232	-	AZI2
chr3	37345214	chr9	118449343	-	GOLGA4
chr3	37346028	chr9	118450121	-	GOLGA4
chr3	37993486	chr9	118923755	-	CTDSPL
chr3	37993489	chr9	118923758	-	CTDSPL
chr3	37993514	chr9	118923783	-	CTDSPL
chr3	38062382	chr9	118994390	-	PLCD1
chr3	38285988	chr9	119158955	-	OXSR1
chr3	38551394	chr9	119363848	-	EXOG
chr3	40503583	chr9	120483371	S170G	RPL14
chr3	42690137	chr9	121665866	-	NKTR
chr3	44055874	chr9	122495049	-	ABHD5
chr3	44055895	chr9	122495068	-	ABHD5
chr3	45477723	chr9	123307894	-	LARS2
chr3	45972003	chr9	123706186	-	FYCO1
chr3	45995933	chr9	123724961	-	FYCO1
chr3	45994408	chr9	123725004	-	FYCO1
chr3	45994490	chr9	123725089	-	FYCO1
chr3	46417272	chr9	124041121	-	CCR5
chr11	10531601	chrM	225	-	MTRNR2L8
chr7	142375066	chrM	2073	T2A	MTRNR2L6
chr4	27732129	chrM	2408	-	STIM2
chr14	32953895	chrM	5439	-	AKAP6
chr1	566916	chrM	5790	-	OR4F29
chrX	125605986	chrM	6276	-	DCAF12L2
chrX	50350674	chrX	6201273	E1156E	SHROOM4
chrX	48892507	chrX	7345937	-	TFE3
chrX	48797923	chrX	7437750	-	OTUD5
chrX	48797139	chrX	7438991	-	OTUD5
chrX	48678968	chrX	7510695	-	HDAC6
chrX	48432791	chrX	7722932	-	RBM3
chrX	39921207	chrX	11623597	-	BCOR
chrX	41000231	chrX	12684802	Q261Q	USP9X
chr8	39016086	chrX	12779832	-	ADAM32
chrX	41563469	chrX	13229843	-	CASK
chrX	45044785	chrX	18016990	-	CXorf36
chrX	45045346	chrX	18017677	-	CXorf36
chr12	98849423	chrX	19736059	-	SLC9A7P1
chrX	47003327	chrX	20193845	-	NDUFB11
chrX	47058026	chrX	20245335	-	UBA1
chrX	47447657	chrX	20454941	-	SYN1
chrX	47450001	chrX	20460860	-	SYN1
chr12	10659570	chrX	31681780	-	KLRC1
chrX	118372001	chrX	34139800	-	PGRMC1
chrX	122498367	chrX	38933374	-	GRIA3
chrX	122546025	chrX	38958041	-	GRIA3
chrX	122546041	chrX	38958057	-	GRIA3
chrX	122600144	chrX	39008617	-	GRIA3
chrX	122616517	chrX	39025263	-	GRIA3
chr10	71923487	chrX	45363245	-	SAR1A
chr10	71923703	chrX	45363461	-	SAR1A
chr10	71923709	chrX	45363467	-	SAR1A
chrX	128926129	chrX	45511748	-	SASH3
chrX	129296852	chrX	45864189	-	AIFM1
chrX	129499388	chrX	46006407	-	SLC25A14
chrX	130875854	chrX	47903302	-	LOC286467
chrX	130868058	chrX	47903902	-	LOC286467
chrX	130838389	chrX	47926072	-	LOC286467
chrX	131342115	chrX	48362558	-	RAP2C
chrX	131342262	chrX	48362705	-	RAP2C
chrX	131344432	chrX	48364496	-	RAP2C
chrX	131568901	chrX	48512442	-	MBNL3
chrX	131568925	chrX	48512462	-	MBNL3
chrX	131568981	chrX	48512517	-	MBNL3
chrX	134440037	chrX	53573647	-	ZNF75D
chrX	134440012	chrX	53573672	-	ZNF75D
chrX	135290244	chrX	54043343	-	FHL1
chrX	138956549	chrX	57615880	-	ATP11C
chrX	138956572	chrX	57615903	-	ATP11C
chr17	71064194	chrX	57637305	-	SLC39A11
chr8	104781268	chrX	66858660	-	RIMS2
chrX	148567508	chrX	67603403	-	IDS
chrX	149670210	chrX	68398065	-	MAMLD1
chrX	151998221	chrX	70162102	Q29Q	CETN2
chrX	152613730	chrX	70600015	-	ZNF275
chrX	153275785	chrX	71259440	-	IRAK1
chrX	153309373	chrX	71288123	-	MECP2
chrX	154015744	chrX	72364386	-	MPP1
chrX	31274832	chrX	82303577	-	DMD
chrX	31274471	chrX	82304034	-	DMD
chrX	29426051	chrX	84540312	-	IL1RAPL1
chrX	29007382	chrX	84956785	-	IL1RAPL1
chrX	62946067	chrX	92327765	-	ARHGEF9
chr5	25911018	chrX	93361327	-	LOC340107
chrX	68055175	chrX	96337502	-	EFNB1
chr14	71797312	chrX	97820141	-	PCNX
chrX	70324174	chrX	98457258	I134V	CXorf65
chr9	32635216	chrX	98729153	Q121R	TAF1L
chr9	32631523	chrX	98762758	V1352A	TAF1L
chrX	71492457	chrX	99380296	-	RPS4X
chrX	71580329	chrX	99509695	-	HDAC8
chrX	71602638	chrX	99535848	-	HDAC8
chrX	71744487	chrX	99658741	-	HDAC8
chrX	73499937	chrX	100800218	-	FTX
chrX	74286484	chrX	101492767	-	ABCB7
chrX	74520961	chrX	101700106	-	UPRT
chrX	77381049	chrX	103398407	-	PGK1
chrX	110863081	chrX	106584258	-	DKFZp686D0853
chrX	84346825	chrX	109497588	-	APOOL
chrX	85153700	chrX	110182735	-	CHM
chr22	32287217	chrX	114000674	-	DEPDC5
chrX	99930918	chrX	130472333	-	SYTL4
chrX	99948782	chrX	130487479	-	SYTL4
chrX	100721336	chrX	131193818	-	RPL36A-HNRNPH2
chrX	100721494	chrX	131193974	-	RPL36A-HNRNPH2
chrX	101977457	chrX	132384309	-	BHLHB9
chrX	102884545	chrX	133243056	-	TCEAL1
chrX	102931401	chrX	133268462	G185G	MORF4L2
chrX	106183558	chrX	136356055	-	MORC4
chrX	106305980	chrX	136476891	-	RBM41
chr2	201928715	chrX	138733014	-	FAM126B
chrX	110447862	chrX	140215904	-	PAK3
chrX	110948214	chrX	140767438	-	ALG13
chrX	110961795	chrX	140777726	-	ALG13
chrX	113818832	chrX	143397324	-	HTR2C
chrX	53403621	chrX	148499683	-	SMC1A
chr13	22202796	chrX	149344305	-	EFHA1
chr17	44799187	chrX	149344318	-	NSF
chr12	94942822	chrX	153451265	-	LOC144486
chrX	19806221	chrX	156157148	-	SH3KBP1
chrX	19620371	chrX	156346109	-	SH3KBP1
chr15	101093992	chrX	157923650	-	CERS3
chrX	15800957	chrX	160415778	-	CA5B
chrX	15445747	chrX	160766049	-	PIR-FIGF
chrX	13928469	chrX	162701975	-	GPM6B
chr5	37209752	chrX	162873292	-	C5orf42
chr5	37209543	chrX	162877994	-	C5orf42
chrX	12830888	chrX	163798555	-	PRPS2
chr2	234774936	chrX	165094954	-	MSL3P1
chr2	234774945	chrX	165094963	-	MSL3P1
chr2	234775041	chrX	165096626	-	MSL3P1
chr2	234775764	chrX	165107434	-	MSL3P1
chr7	138858864	chrX	165109757	-	TTC26
chrX	11607112	chrX	165313350	-	ARHGAP6
chrX	11579173	chrX	165340139	-	ARHGAP6
chrX	11568480	chrX	165348792	-	ARHGAP6
chrX	11566667	chrX	165350560	-	ARHGAP6
chrX	11566495	chrX	165350713	-	ARHGAP6
chrX	11566385	chrX	165350827	-	ARHGAP6
chrX	11529908	chrX	165385144	-	ARHGAP6
chrX	11465596	chrX	165449918	-	ARHGAP6
chrX	11450179	chrX	165469634	-	ARHGAP6
chrX	11425497	chrX	165498225	-	ARHGAP6
chrX	11305168	chrX	165632009	-	ARHGAP6
chrX	11047239	chrX	165865531	-	MID1
chr4	189659973	chr10	4527685	-	LOC401164
chr6	152658142	chr10	5113063	K4050R	SYNE1
chr6	151370067	chr10	6232440	-	MTHFD1L
chr6	151091604	chr10	6441795	-	PLEKHG1
chr6	150954443	chr10	6563060	-	PLEKHG1
chr7	8020305	chr10	7517632	-	GLCCI1
chr7	8020324	chr10	7517651	-	GLCCI1
chr7	8020673	chr10	7520618	-	GLCCI1
chr7	8020697	chr10	7520642	-	GLCCI1
chr6	145958648	chr10	11164728	-	EPM2A
chr6	144340169	chr10	12801202	-	PLAGL1
chr6	143817249	chr10	13234288	-	FUCA2
chr6	142468514	chr10	14425178	R30R	VTA1
chr6	142100402	chr10	14765152	-	MIR4465
chr6	139289407	chr10	17793478	-	REPS1
chr6	137539137	chr10	19313452	-	IFNGR1
chr6	137070795	chr10	19685712	-	MAP3K5
chr6	136912937	chr10	19839378	-	MAP3K5
chr6	135728231	chr10	20726050	-	AHI1
chr6	135728184	chr10	20726092	-	AHI1
chr6	135285184	chr10	21089325	-	HBS1L
chr6	134327446	chr10	22412489	-	SLC2A12
chr6	131601886	chr10	24891821	-	AKAP7
chr6	131160744	chr10	25243070	-	EPB41L2
chr6	127828223	chr10	28878510	-	SOGA3
chr1	240306766	chr10	30969874	-	FMN2
chr6	125136201	chr10	31417005	-	NKAIN2
chr6	125094310	chr10	31509851	-	NKAIN2
chr6	125093694	chr10	31510234	-	NKAIN2
chr6	124854888	chr10	31809439	-	NKAIN2
chr6	111809265	chr10	39447678	-	TRAF3IP2-AS1
chr6	111809218	chr10	39447723	-	TRAF3IP2-AS1
chrX	106375228	chr10	39969632	-	NUP62CL
chr6	110949970	chr10	40188070	-	CDK19
chr6	109771989	chr10	41200718	-	MICAL1
chr6	109696510	chr10	41244324	-	CD164
chr6	109693895	chr10	41245069	-	CD164
[truncated: 1,327 more rows]

## Sheet: supplementary table 7
Zf chromosome	Zf position	editing levels	gene	human chromosome	human position	gene	region
chr1	20124223	0.45	gria2a	chr4	158281294	GRIA2	CDS
chr1	20127711	1	gria2a	chr4	158257875	GRIA2	CDS
chr2	36902890	0.317308	copa	chr1	160302244	COPA	CDS
chr3	31533450	0.142857	c1ql3b	chr17	43045220	C1QL1	CDS
chr5	25039759	0.595238	gria3a	chrX	122598962	GRIA3	CDS
chr5	25057895	0.19697	gria3a	chr4	158257875	GRIA2	CDS
chr6	41366730	0.5	predicted, cadpsb	chr3	62423807	CADPS	CDS
chr11	20438146	0.666667	cadpsa	chr3	62423807	CADPS	CDS
chr11	37656960	0.5	cacna1da	chr3	53820892	CACNA1D	CDS
chr11	43247591	0.230769	FLNB	chrX	153579950	FLNA	CDS
chr14	12813025	0.76	gria3b	chrX	122598962	GRIA3	CDS
chr14	37025192	0.236842	gria2b	chr4	158281294	GRIA2	CDS
chr15	43412105	1	gria4a	chr4	158281294	GRIA2	CDS
chr16	2825715	0.857143	grik2(predicted)	chr6	102337702	GRIK2	CDS
chr16	2841997	0.857143	predicted, GRIK2	chr6	102372589	GRIK2	CDS
chr21	21025348	0.736842	gria4b	chr11	105804694	GRIA4	CDS
chr23	20090462	0.185185	predicted, flna	chrX	153579950	FLNA	CDS

## Sheet: supplementary table 8
human position (hg19)	mouse	dog	opposum	chicken	ZF
chr11_105804694_+	V	V	V	V	V
chr11_105815132_+	V	V	V	-	-
chr11_105816106_+	V	V	V	-	-
chr11_105816129_+	V	V	V	-	-
chr11_105816145_+	V	V	V	-	-
chr11_105816160_+	V	V	V	-	-
chr12_5021742_+	V	V	V	V	V
chr13_46090371_+	V	V	V	V	V
chr14_26917530_-	V	V	V	V	V
chr14_101506074_+	V	V	-	-	-
chr2_20450819_-	V	V	V	V	-
chr2_21233202_-	V	V	V	V	V
chr2_210835613_+	V	V	V	V	V
chr17_43045220_-	V	V	V	V	V
chr19_47152854_-	V	V	-	V	V
chr20_36147533_-	V	V	V	V	V
chr20_36147563_-	V	V	V	V	V
chr20_36147572_-	V	V	V	V	V
chr20_36148080_-	V	V	-	-	-
chr20_52104918_+	V	V	V	V	-
chr21_30953750_-	V	V	V	V	V
chr21_34922801_+	V	V	V	-	-
chr21_34923319_+	V	V	V	-	V
chr21_46595620_+	V	V	V	V	V
chr3_53820892_+	V	V	V	V	V
chr3_58141801_+	V	V	V	V	V
chr3_62423807_-	V	V	V	V	V
chr4_57976234_-	V	V	V	V	V
chr4_57976286_-	V	V	V	-	V
chr4_158257875_+	V	V	V	V	V
chr4_158257879_+	V	V	V	V	V
chr4_158258136_+	V	V	V	V	V
chr4_158258137_+	V	V	V	V	V
chr4_158281294_+	V	V	V	V	V
chr5_156736808_+	V	V	V	V	V
chr6_34100903_-	V	V	V	V	V
chr6_44120349_+	V	V	V	V	V
chr6_102337689_+	V	V	V	V	V
chr6_102337702_+	V	V	V	V	V
chr6_102372589_+	V	V	V	V	V
chr6_102372630_+	V	V	V	V	V
chr6_102374616_+	V	V	V	V	V
chr6_102374643_+	V	V	V	V	V
chr6_150093334_+	V	V	V	-	-
chr8_103841636_-	V	V	V	V	V
chr8_103841637_-	V	V	V	V	V
chr9_97847739_+	V	V	V	V	V
chrX_114082682_+	V	V	V	V	V
chrX_114082684_+	V	V	V	V	V
chrX_114082689_+	V	V	V	V	V
chrX_114082694_+	V	V	V	V	V
chrX_122598962_+	V	V	V	V	V
chrX_122598998_+	V	V	V	V	V
chrX_135111055_+	V	V	-	-	-
chrX_135111070_+	V	V	-	-	-
chrX_151358319_-	V	V	V	V	V
chrX_153579737_-	V	V	V	-	-
chrX_153579950_-	V	V	V	V	V
chr1_160302244_-	V	V	V	V	V

## Sheet: supplementary table 9
chr	start	end	adipose	adrenal	brain	breast	colon	kidney	heart	liver	lung	lymph_node	prostate	skeletal_muscle	WBC	ovary	testes	thyroid
chr1	1425782	1425783	0	0	0	0	0	No_reads	0	0	0	No_reads	0	0	No_reads	0	No_reads	0
chr1	2436079	2436080	No_reads	0	No_reads	0	No_reads	0	No_reads	0	0	No_reads	0	No_reads	0	No_reads	No_reads	0
chr1	6158561	6158562	0	0.4	1	0	0	1	1	0	0.666667	0	1	No_reads	1	1	0.333333	1
chr1	6279418	6279419	No_reads	0	0	0	No_reads	0	0	No_reads	0	No_reads	0	No_reads	No_reads	0	0	0
chr1	10318576	10318577	0	0	0	No_reads	0	No_reads	0	0	No_reads	0	0	0	0	0	0	0
chr1	10338093	10338094	0	0	0	0	0	0	0	0	0	0	0	0	0	0	0	0
chr1	10338106	10338107	0	0	0	0	0	0	0	0	0	0	0	0	0	0	0	0
chr1	12557626	12557627	0	0	0	0	0	0	0	0	0	0.0526316	0	0	0	0	0	0
chr1	16263992	16263993	0	0	0	0	0	0	0	0	0	0	0	0	0	0	0	0
chr1	19934674	19934675	No_reads	0	No_reads	No_reads	No_reads	No_reads	No_reads	No_reads	No_reads	No_reads	No_reads	No_reads	No_reads	No_reads	No_reads	No_reads
chr1	21900170	21900171	0	0	0.142857	0.384615	0	0	0	0	0.0882353	0	0	0	0	0.6	0	0
chr1	22965437	22965438	0.997951	0	1	0.43038	0.466667	0	0	0	0.4379	0.99812	1	0.440678	0	0	0	0.523438
chr1	22970556	22970557	0	0	0	0	0	0	0	0	0	0	0	0	No_reads	0	0	0
chr1	25573440	25573441	0	0	0	0	0	0	0	0	0	0	0	0	0	0	0	0
chr1	27679796	27679797	No_reads	0	No_reads	1	No_reads	No_reads	No_reads	No_reads	0.7	1	0.833333	No_reads	0	0	0	1
chr1	27680291	27680292	1	0	No_reads	0.5	No_reads	1	1	No_reads	0.327869	1	1	No_reads	0	0.75	0.125	1
chr1	33736181	33736182	No_reads	0.142857	0	0	0	0	0	0	No_reads	No_reads	0	0	No_reads	0	0	0
chr1	35578971	35578972	0	0	0	0	0	0	0	No_reads	No_reads	No_reads	0	No_reads	0	0	0	0
chr1	36773145	36773146	0	0	0	No_reads	No_reads	0	No_reads	No_reads	0	No_reads	No_reads	No_reads	No_reads	0	0	0
chr1	36785793	36785794	No_reads	0	0	0	No_reads	0	No_reads	0	No_reads	0	0	No_reads	0	0	0	0.575758
chr1	39924916	39924917	0	0	0	No_reads	0	0	0.1	0.25	0.047619	0	0	No_reads	0.142857	0	0	0
chr1	39945660	39945661	0	0	0	0	0	0	0	0	0	0	0	0	0	0	0	0
chr1	43783049	43783050	0	0	0	0	0	0	0	0	0	0	0	0	0	0	0	0
chr1	45091992	45091993	No_reads	No_reads	0	0	No_reads	No_reads	No_reads	No_reads	No_reads	No_reads	No_reads	No_reads	No_reads	No_reads	0	No_reads
chr1	46078853	46078854	0	1	1	0	0.5	No_reads	0.142857	No_reads	1	1	1	No_reads	0	0	0	0.4
chr1	55144465	55144466	No_reads	0	0	No_reads	0	No_reads	No_reads	No_reads	0	No_reads	0	No_reads	No_reads	0	0	0
chr1	109795328	109795329	0	No_reads	0	0	No_reads	0	0	No_reads	0	No_reads	0	0	No_reads	0	0	0
chr1	110256295	110256296	No_reads	0	0	0	0	0	0	No_reads	0	No_reads	0	No_reads	No_reads	0.111111	0	No_reads
chr1	110256303	110256304	0	0	0.0588235	0	0	0	0	No_reads	0	No_reads	0.0526316	No_reads	No_reads	0.0655738	0.0833333	0
chr1	110256305	110256306	0	0	0	0	0	0	0	No_reads	0	No_reads	0	No_reads	No_reads	0	0.0357143	1
chr1	111717534	111717535	0	0	0	0	0	0	0	0	0	0	0	No_reads	0	0	0	0
chr1	113242908	113242909	0	0	0	0	0	0.00909091	0	0	0	0	0	0	0	0	0	0
chr1	145747192	145747193	No_reads	No_reads	0	0	No_reads	0	No_reads	0	No_reads	No_reads	No_reads	No_reads	No_reads	No_reads	0	0
chr1	146650157	146650158	0	0	0	0	0.00175439	0	0	0	0	0	0	0	0	0	0	0
chr1	149858874	149858875	No_reads	0	No_reads	No_reads	No_reads	No_reads	No_reads	No_reads	0	No_reads	No_reads	No_reads	No_reads	0	No_reads	No_reads
chr1	149859133	149859134	No_reads	0.454545	No_reads	0	No_reads	No_reads	No_reads	No_reads	0	No_reads	No_reads	No_reads	No_reads	No_reads	No_reads	0
chr1	153610778	153610779	0	0	0	0	0	0	0	0	0	0	0	0	0	0	0	0
chr1	153634880	153634881	0	0	0	0	0	0	0	0	0	0	0	0	0	0	0	0
chr1	155149497	155149498	No_reads	No_reads	0	No_reads	No_reads	No_reads	No_reads	No_reads	No_reads	0	0	No_reads	0	No_reads	0	No_reads
chr1	155279695	155279696	0.166667	0	0	0	0	0	0	0	0	0	0	0	No_reads	No_reads	0	0
chr1	156616896	156616897	No_reads	0	0	No_reads	0	No_reads	No_reads	No_reads	No_reads	No_reads	No_reads	No_reads	No_reads	0	0	No_reads
chr1	160319986	160319987	0.0546875	0.0142857	0.146341	0.00909091	0.0253165	0.0634921	0	0	0.375	0	0	0	0.0231214	0.0380952	0	0.040201
chr1	160327022	160327023	0	0	0	0	0	0	0	0	0	0	0	0	0	0	0	0
chr1	167385286	167385287	0	0	0	0	0	0	0	0	0	0	0	0	0	0	0	0
chr1	167385298	167385299	0	0	0	0	0	0	0	0	0	0	0	0	0	0	0	0
chr1	167385305	167385306	0	0	No_reads	0	0	0	0	0	0	0	0	0	0	0	0	0
chr1	180013284	180013285	No_reads	0	No_reads	No_reads	0	0	0	0	No_reads	No_reads	0	0	No_reads	0	0	0
chr1	186050352	186050353	No_reads	No_reads	No_reads	0	0	No_reads	0	No_reads	0	No_reads	No_reads	No_reads	No_reads	No_reads	No_reads	No_reads
chr1	196706768	196706769	0	0	0	0	0	0	0	0	0	0	0	No_reads	0	0	0	0
chr1	201175277	201175278	No_reads	No_reads	No_reads	No_reads	No_reads	No_reads	No_reads	No_reads	No_reads	No_reads	No_reads	0.304348	No_reads	No_reads	0	0
chr1	203769279	203769280	0	0	0	0	0	0	0	0	0	0	0	0	0	0	0	0
chr1	204082227	204082228	0	0	No_reads	0	0	0	0	0	0	No_reads	0	0	0	0	0	0
chr1	206821683	206821684	0	0	0	0	0	0	0	0	0	0	0	No_reads	No_reads	0	0	No_reads
chr1	210024689	210024690	0	0	0	0	0	0	0	0	0	0	0	0	0	0	0	0
chr1	210334258	210334259	No_reads	No_reads	0	No_reads	No_reads	No_reads	No_reads	No_reads	No_reads	No_reads	No_reads	No_reads	No_reads	No_reads	0	0
chr1	219383940	219383941	0	0	0	0	0	0	0	0	0	0	0	0	0	0	0	0
chr1	222895783	222895784	0	0	0	0	0	0	0	0	0	0	0	No_reads	0	0	0	0
chr1	236702209	236702210	0.8125	1	1	1	0	0.555556	0.309524	0.125	1	1	1	No_reads	0.877551	0.444444	1	0.26087
chr1	236850074	236850075	No_reads	No_reads	0	0	No_reads	No_reads	0	No_reads	0	No_reads	0	0	No_reads	No_reads	0	0
chr1	248039712	248039713	1	No_reads	No_reads	No_reads	0.166667	No_reads	No_reads	No_reads	1	No_reads	0	No_reads	1	No_reads	1	0.391304
chr10	5789574	5789575	0	0	0	0	0	0	0	0	0	0	0	0	0	0	0	0
chr10	27822751	27822752	0	0	0	0	0	0	0	0	0	0	0	0	0	0	0	0
chr10	46927901	46927902	No_reads	No_reads	No_reads	No_reads	No_reads	No_reads	No_reads	No_reads	No_reads	No_reads	No_reads	No_reads	No_reads	No_reads	No_reads	No_reads
chr10	46999804	46999805	No_reads	No_reads	No_reads	0	No_reads	0	No_reads	No_reads	0	No_reads	No_reads	No_reads	No_reads	No_reads	0	0
chr10	51371564	51371565	No_reads	No_reads	No_reads	No_reads	No_reads	No_reads	No_reads	No_reads	No_reads	No_reads	No_reads	No_reads	No_reads	0	No_reads	No_reads
chr10	51381518	51381519	0	0	No_reads	No_reads	0	No_reads	0	No_reads	No_reads	No_reads	No_reads	No_reads	No_reads	0	0	0
chr10	51381835	51381836	No_reads	No_reads	No_reads	No_reads	No_reads	No_reads	No_reads	No_reads	No_reads	No_reads	No_reads	No_reads	No_reads	No_reads	No_reads	No_reads
chr10	91497911	91497912	0	0	No_reads	0	No_reads	0	0	No_reads	No_reads	No_reads	0	No_reads	0	0	0	0.285714
chr10	94714389	94714390	0	0	No_reads	No_reads	0	No_reads	0	0	No_reads	No_reads	0	0	0	No_reads	0	0
chr10	102826276	102826277	No_reads	No_reads	0.5	0	0	No_reads	No_reads	No_reads	No_reads	No_reads	0	No_reads	No_reads	No_reads	No_reads	No_reads
chr10	123846040	123846041	0	0	No_reads	0	0	0	0	0	0	No_reads	0	0	No_reads	No_reads	0	0
chr11	1955057	1955058	0	No_reads	0	0	0	No_reads	0	No_reads	0	No_reads	0	0	No_reads	0	0	0
chr11	6559866	6559867	No_reads	0	0	No_reads	No_reads	No_reads	No_reads	No_reads	No_reads	No_reads	No_reads	No_reads	No_reads	No_reads	No_reads	No_reads
chr11	11952276	11952277	No_reads	No_reads	No_reads	No_reads	No_reads	No_reads	0	No_reads	No_reads	No_reads	No_reads	No_reads	No_reads	No_reads	0	No_reads
chr11	22363106	22363107	No_reads	No_reads	0	No_reads	No_reads	No_reads	No_reads	No_reads	No_reads	No_reads	No_reads	No_reads	No_reads	No_reads	No_reads	No_reads
chr11	32450162	32450163	No_reads	No_reads	No_reads	No_reads	No_reads	No_reads	No_reads	No_reads	No_reads	No_reads	No_reads	No_reads	No_reads	0	0	No_reads
chr11	43457740	43457741	0	0	0	0	0	0	0	0	0	0	0	0	0	0	0	0
chr11	46388497	46388498	No_reads	0	0	No_reads	0	No_reads	No_reads	No_reads	0	No_reads	0	0	No_reads	No_reads	No_reads	0
chr11	46686975	46686976	0	0	0	0	0	0	0	0	0	0	0	0	0	0	0	0
chr11	60609971	60609972	0.515152	0	0.666667	0.6	0.263158	1	0	0	0	0	0	0	0.75	0	0	1
chr11	60775066	60775067	No_reads	0	No_reads	No_reads	No_reads	No_reads	No_reads	No_reads	0	0	No_reads	No_reads	0.25	No_reads	No_reads	No_reads
chr11	61135626	61135627	No_reads	0	No_reads	No_reads	No_reads	0	No_reads	No_reads	0	0	No_reads	No_reads	No_reads	0	No_reads	No_reads
chr11	61404320	61404321	0	No_reads	No_reads	No_reads	No_reads	No_reads	No_reads	No_reads	No_reads	No_reads	No_reads	No_reads	No_reads	No_reads	0	No_reads
chr11	61724915	61724916	0.142857	0	0	0	0	No_reads	No_reads	0	No_reads	0	0	No_reads	0	0	0	0
chr11	61724920	61724921	0	0	0	0	0	No_reads	No_reads	No_reads	No_reads	0	0	No_reads	No_reads	0	0	0
chr11	64120591	64120592	0	0	0	0	0	0	No_reads	0	0	0	0	No_reads	0	0	0	0
chr11	64122975	64122976	No_reads	0	1	0	No_reads	0	No_reads	No_reads	0	0	No_reads	No_reads	0	0	No_reads	0
chr11	64852182	64852183	0	0	0	0	0	0	0	0	0	0	0	0	0	0	0	0
chr11	65830883	65830884	0	0	0	0	0	0	0	0	0	0	0	0	0	0	0	0
chr11	71726111	71726112	0	0	0	0	0	0	0	0	0	0	0	0	0	0	0	0
chr11	76239498	76239499	0	No_reads	0	0	0	0	0	No_reads	0	No_reads	No_reads	0	0	0	0	No_reads
chr11	76507310	76507311	0	0	No_reads	0	0	0	0	0	0	0	0	0	No_reads	0	0	0
chr11	93460473	93460474	0	0	0	0	0	0	0	0	0	0	0	No_reads	0	0	0	0
chr11	93460522	93460523	0	0	0	0	0	0	0	0	0	0	0	0	No_reads	0	0	0
chr11	93460619	93460620	0	0	0	0	0	0	0	0	0	0	0	No_reads	0	0	0	0
chr11	93463069	93463070	0	0	0	0	0	0	0	0	No_reads	0	0	0	0	0	0	0
chr11	105804692	105804693	No_reads	No_reads	No_reads	No_reads	No_reads	No_reads	No_reads	No_reads	No_reads	No_reads	No_reads	No_reads	No_reads	No_reads	No_reads	No_reads
chr11	114569053	114569054	No_reads	No_reads	No_reads	No_reads	No_reads	No_reads	No_reads	No_reads	No_reads	No_reads	No_reads	No_reads	No_reads	No_reads	No_reads	No_reads
chr11	118184473	118184474	No_reads	0	No_reads	0	0	0	No_reads	No_reads	0	0	No_reads	No_reads	0	0	0	0
chr11	119058069	119058070	No_reads	No_reads	No_reads	No_reads	0	0	No_reads	No_reads	No_reads	No_reads	No_reads	No_reads	No_reads	No_reads	No_reads	No_reads
chr11	125452299	125452300	No_reads	No_reads	No_reads	No_reads	No_reads	No_reads	No_reads	No_reads	No_reads	No_reads	No_reads	No_reads	No_reads	No_reads	No_reads	No_reads
chr12	7028882	7028883	0	0	0	0	0	0	0	0	0	0	0	0	0	0	0	0
chr12	14587297	14587298	0	0	0	0	0	0	0	No_reads	0	0	0	0	0	0	0	0
chr12	21794924	21794925	0.00129116	0	0	0	0	0.000982801	0	0	0	0	0	0	0	0.000716846	0	0
chr12	21794944	21794945	0	0	0	0	0	0.00394477	0	0	0	0	0	0	0	0	0	0
chr12	21794952	21794953	0.000903342	0	0.00030248	0.000808734	0.00111919	0	0	0	0.00119048	0	0	0	0	0	0	0
chr12	21794959	21794960	0.00267142	0.000826446	0.000301568	0	0.000555247	0.000221729	0	0	0	0	0	0	0	0	0	0.00205339
chr12	21794963	21794964	0.000406339	0	0.000845785	0.000747943	0	0	0	0	0	0	0	0	0	0.00087222	0.000597729	0
chr12	21794969	21794970	0.000413394	0.000805802	0.00145815	0.000379363	0	0.000206526	0	0	0	0	0	0	0	0	0	0
chr12	21794973	21794974	0	0	0	0.000387747	0	0.000636132	0	0	0	0	0.000522739	0	0	0	0	0
chr12	21794994	21794995	0.00140252	0	0	0	0.00202634	0.000514801	0.000828729	0	0.00148368	0	0.00071582	0	0.00430725	0	0	0.000634518
chr12	21795001	21795002	0	0	0.00209424	0.00195822	0.00102249	0	0	0	0	0.000899281	0	0	0	0	0	0.000642261
chr12	21795028	21795029	0	0	0	0.00387597	0	0	0	0	0	0	0	0	0	0	0	0
chr12	21795035	21795036	0	0	0	0	0	0	0	0	0	0	0	0	0	0.00177936	0	0.00145138
chr12	21795039	21795040	0	0	0	0	0	0	0.00138122	0	0	0	0	0	0	0.00298507	0	0
chr12	21795044	21795045	0.00316456	0	0	0	0	0	0	0	0	0	0	0	0	0	0	0
chr12	21795048	21795049	0	0	0	0	0	0	0	0	0	0	0	0	0	0	0	0
chr12	21795049	21795050	0	0	0	0	0	0	0	No_reads	0	0	0	0	0	0	0	0
chr12	21795051	21795052	0	0	0	0	0	0	0.00265957	No_reads	0	0	0	0	0	0	0	0
chr12	21795052	21795053	0	0	0	0	0	0	0	No_reads	0	0	0	0	0	0	0	0
chr12	27181355	27181356	0	0	0	0	0	0	0	0	0	0	0	0	0	0	0	0
chr12	50475386	50475387	No_reads	0	0	0	0	No_reads	No_reads	No_reads	No_reads	No_reads	0.333333	No_reads	No_reads	0	0	0
chr12	50475423	50475424	No_reads	0	0	0	No_reads	No_reads	0	No_reads	No_reads	No_reads	0	No_reads	No_reads	0	0	No_reads
chr12	56075694	56075695	No_reads	No_reads	0	0	No_reads	0	0	0	0	No_reads	0	No_reads	No_reads	No_reads	0	0
chr12	56346931	56346932	0	0	0	0	0	0	0	0	0	0	0	No_reads	0	0	0	0
chr12	56347551	56347552	0	0	0	0	0	0	0	0	0	0	0	No_reads	0	0	0	0
chr12	56380841	56380842	0	0	0	0	0	0	0	0	0	0	0	0	0	0	0	0
chr12	57906548	57906549	0	0	0	0	0	0	0	0	0	0	0	0	0	0	0	0
chr12	58111950	58111951	0.00307692	0	0	0	0	0	0.0103093	0	0	0	0.00471698	0	0	0	0	0
chr12	64815061	64815062	0	0	0	0	0	0	0	0	0	0	0	0	0	0	0	0
chr12	69140501	69140502	0	0	0	0	No_reads	0	0	0	No_reads	0	0	0	0	0	0	0
chr12	69651594	69651595	0	0	0	0	0	0	0	0	0	0	0	0	0	0	0.0166667	0.0192308
chr12	105538590	105538591	0	0	0	0	0	0	0	0	0	0	0.0151515	0	0	0	0	0
chr12	109665187	109665188	0	No_reads	No_reads	0	0	0	0	0	No_reads	No_reads	0	0	No_reads	0	No_reads	0
chr12	123466261	123466262	0.0078125	0.0108696	0.0697674	0	0.037037	0	0	0.0512821	0.0222222	0	0.0325203	0.15	0.0266667	0.0232558	0.0675676	0.00826446
chr13	42887183	42887184	No_reads	0	0	0	No_reads	No_reads	0	No_reads	No_reads	No_reads	0	No_reads	No_reads	0	0	0
chr13	47260136	47260137	0	0	0	No_reads	0	0	0	0	0	0	0	0	0	0	0	0
chr13	52604263	52604264	0.2	0.545455	0	0.521739	0.24	0.28125	0	0.307692	0	0	0.2	0.526316	0.290323	0.178082	0.1875	0.183333
chr13	52604538	52604539	0	0	0	0	0	0	0	0	0	No_reads	0	No_reads	No_reads	0	No_reads	0
chr13	52604709	52604710	0	0	0	0	0	0	0	0	0	0	0	No_reads	0	0	0	0
chr13	52604879	52604880	0.655172	0.810127	0.290323	0.597701	0.828571	0.314286	0.225806	0.52381	0.136364	0.457143	0.831579	0.828947	0.575342	0.556291	0.46988	0.483696
chr13	52604984	52604985	0.546875	0.542056	0.243243	0.41573	0.567308	0.323529	0.2	0.588235	0.724638	0.263889	0.679104	0.610169	0.419118	0.518868	0.44	0.354167
chr13	80055506	80055507	0	0	0	0	0	0	0	0	0	0	0	0	No_reads	0	0	0
chr13	100915055	100915056	0	0	0	0	0	0	0	0	0	0	0	0	No_reads	0	0	0
chr14	33204991	33204992	No_reads	0	0	0	0	No_reads	0	No_reads	0	No_reads	0	0	No_reads	0	0	0
chr14	33293057	33293058	0	0	0	0	0	0	0	No_reads	0	No_reads	0	0	No_reads	0	0	0
chr14	61449317	61449318	0	0	0	0	0	No_reads	0	No_reads	0	No_reads	0	No_reads	0	0	0	0
chr14	61550330	61550331	0	0	1	0	0	0	0	0	0	0	0	0	No_reads	0	0	0
chr14	61550335	61550336	0	0	1	0	0	0	0	0	0	0	0	0	No_reads	0	0	0
chr14	61550342	61550343	0	0	1	0	0	0	0	0	0	0	0	0	No_reads	0	0	0
chr14	61550406	61550407	No_reads	0	No_reads	0	0	0	0	0	No_reads	0	0.857143	No_reads	No_reads	0	0	0
chr14	62207591	62207592	0	0	0	0	0	0	0	0	0	0	0	0	0	0	0	0
chr14	72200432	72200433	0	0	0	0	0	0	0	0	0	0	0	0	0	0	0.0208333	0
chr14	102463489	102463490	0	0	0	0	0	0	0	0	0	0	0	0	0	0	0	0
chr14	102516131	102516132	0	0	0.0045045	0	0	0	0	0	0	0	0	0	0	0	0	0
chr15	43483812	43483813	0	0	0	0	0	0	0	0	0	0	0	0	0	0	0	0.00239808
chr15	43814788	43814789	0	0	0	0	0	No_reads	0	No_reads	No_reads	No_reads	0	No_reads	No_reads	0	0	0
chr15	50789375	50789376	0	0	0	0	0	0	0	0	0	0	0	0	0	0	0	0
chr15	63042658	63042659	0	No_reads	0	0	No_reads	0	0	No_reads	0	No_reads	0	No_reads	No_reads	0	0	0
chr15	74317201	74317202	0	0	0	0	0	0	No_reads	0	0	0	0	0	0	No_reads	0	0
chr15	75498904	75498905	0	0	0	0	0	0	0	No_reads	0	0.0666667	0	0	0	0	0	0
chr15	75646085	75646086	No_reads	0.5	1	0.375	1	0	0	1	1	1	1	No_reads	1	0.6	1	0
chr15	75646086	75646087	No_reads	0	1	0.142857	1	0	0.666667	1	0.6	0.25	0.888889	No_reads	0	0.166667	1	0
chr15	80465405	80465406	0	0	0	0	0	0	0	0	0	No_reads	0	0	0	0	0	0
chr15	81571184	81571185	0	No_reads	No_reads	No_reads	No_reads	No_reads	0	No_reads	No_reads	No_reads	No_reads	No_reads	No_reads	0	0	0
chr15	85164857	85164858	0	0	No_reads	0	0	0	0	0	No_reads	No_reads	0	No_reads	0	0	0	0
chr15	102512796	102512797	No_reads	No_reads	No_reads	No_reads	No_reads	No_reads	No_reads	No_reads	No_reads	No_reads	No_reads	No_reads	No_reads	No_reads	No_reads	No_reads
chr16	1260399	1260400	0	0	No_reads	No_reads	0	0	No_reads	0	No_reads	0	0	0	No_reads	0	0	0
chr16	1412722	1412723	0	0	0	0	0	0	0	0	0	0	0	0	0	0	0	0
chr16	2636809	2636810	0	0	0	0	0	0	0	0	0	0	0	0	0	0	0	0
chr16	4718272	4718273	0	No_reads	No_reads	No_reads	No_reads	No_reads	No_reads	0	No_reads	No_reads	No_reads	No_reads	No_reads	No_reads	No_reads	No_reads
chr16	10989588	10989589	No_reads	0	0	No_reads	No_reads	0	0	No_reads	0	0	0	No_reads	0	0	0	No_reads
chr16	11002926	11002927	1	1	No_reads	No_reads	1	1	No_reads	No_reads	1	1	1	1	1	0	1	No_reads
chr16	12142275	12142276	No_reads	No_reads	No_reads	No_reads	No_reads	No_reads	No_reads	No_reads	No_reads	No_reads	No_reads	No_reads	0	No_reads	No_reads	No_reads
chr16	12145734	12145735	No_reads	0	No_reads	No_reads	No_reads	0	No_reads	0	No_reads	No_reads	No_reads	No_reads	No_reads	0	No_reads	0
chr16	12145984	12145985	No_reads	No_reads	No_reads	No_reads	No_reads	No_reads	No_reads	No_reads	No_reads	No_reads	No_reads	No_reads	No_reads	0	No_reads	No_reads
chr16	15818841	15818842	0	0.0167598	0	0	0	0.454545	0	0	0	0	0	0	0	0	0	0.434783
chr16	22134961	22134962	No_reads	No_reads	No_reads	No_reads	No_reads	No_reads	No_reads	No_reads	0	No_reads	No_reads	No_reads	No_reads	0	No_reads	No_reads
chr16	27353467	27353468	0	0	0	0	0	0	0	0	0	0	0	No_reads	0	0	0	0
chr16	28900180	28900181	No_reads	0	No_reads	0	No_reads	No_reads	No_reads	No_reads	No_reads	No_reads	0	0	No_reads	No_reads	No_reads	0
chr16	28909636	28909637	No_reads	0	No_reads	0	No_reads	No_reads	No_reads	0	No_reads	No_reads	0	0	No_reads	0	0	0
chr16	29708349	29708350	1	1	1	1	1	1	1	1	1	1	1	1	1	0.985714	1	1
chr16	30387229	30387230	No_reads	No_reads	No_reads	0	No_reads	No_reads	No_reads	No_reads	No_reads	No_reads	No_reads	0	No_reads	No_reads	0	0
chr16	30387503	30387504	No_reads	0	0	0	No_reads	No_reads	No_reads	No_reads	No_reads	No_reads	No_reads	0	No_reads	No_reads	0	0
chr16	31088360	31088361	0	0	No_reads	0	0	0	0	0	0	0	0	0	0	0	0	0
chr16	57071113	57071114	1	1	No_reads	No_reads	No_reads	1	No_reads	No_reads	No_reads	1	No_reads	No_reads	1	1	No_reads	1
chr16	58073910	58073911	0	0	0	0	0	0	0	0	0	0	0	0	No_reads	0	0	0
chr16	58545425	58545426	0	0.5	0.465347	No_reads	0	1	0	No_reads	0.454545	1	0.533333	No_reads	No_reads	No_reads	1	0.25
chr16	67304698	67304699	No_reads	0	0	No_reads	No_reads	0	No_reads	No_reads	0	No_reads	0	No_reads	No_reads	0	0	0
chr16	67701253	67701254	0	0	0	0	0	No_reads	0	0	No_reads	0	0	No_reads	0	0	0	0
chr16	68349937	68349938	0	0	0	0	0	0	0	0	0	0	0	0	0	0	0.0434783	0
chr16	69727006	69727007	0	0	0	0	0	0	0	0	0	0	0	0	0	0	0	0
chr16	72134392	72134393	0	0	0	0	0	0	0	0	0	0	0	0	0	0	0	0
chr17	7807150	7807151	0	0	0	0	0	0	No_reads	No_reads	0	0	0	No_reads	0	0	0	0
chr17	17326604	17326605	1	No_reads	No_reads	No_reads	No_reads	No_reads	No_reads	No_reads	No_reads	No_reads	No_reads	No_reads	No_reads	No_reads	No_reads	No_reads
chr17	37826528	37826529	No_reads	No_reads	0.181818	No_reads	0	0	0	No_reads	No_reads	No_reads	0	No_reads	No_reads	No_reads	0	No_reads
chr17	38512341	38512342	0	0	0	0	0	0	0	0	0	0	0	0	0	0	0	0
chr17	42153085	42153086	0	0	0	0	0	0	0	0	0	0	0	0	0	0	0	0
chr17	42254280	42254281	No_reads	No_reads	No_reads	No_reads	0	0	0.5	No_reads	0	No_reads	1	0.7	1	1	No_reads	0
chr17	42254416	42254417	No_reads	No_reads	No_reads	0	No_reads	0.4	1	No_reads	0	0.5	No_reads	0.888889	0.25	1	No_reads	0
chr17	43214814	43214815	0	0	0	0	0	0	No_reads	0	0	No_reads	0	No_reads	No_reads	0	0	0
chr17	44407905	44407906	No_reads	No_reads	No_reads	No_reads	No_reads	No_reads	No_reads	No_reads	No_reads	No_reads	No_reads	No_reads	No_reads	No_reads	No_reads	No_reads
chr17	44409017	44409018	No_reads	No_reads	No_reads	No_reads	No_reads	No_reads	No_reads	No_reads	No_reads	No_reads	No_reads	No_reads	No_reads	No_reads	No_reads	No_reads
chr17	44409254	44409255	No_reads	No_reads	No_reads	No_reads	No_reads	No_reads	No_reads	No_reads	No_reads	No_reads	No_reads	No_reads	No_reads	No_reads	No_reads	No_reads
chr17	44625767	44625768	No_reads	No_reads	No_reads	No_reads	No_reads	No_reads	No_reads	No_reads	No_reads	No_reads	No_reads	No_reads	No_reads	No_reads	No_reads	No_reads
chr17	44626204	44626205	No_reads	No_reads	No_reads	No_reads	No_reads	No_reads	No_reads	No_reads	No_reads	No_reads	No_reads	No_reads	No_reads	0	No_reads	No_reads
chr17	44626653	44626654	No_reads	No_reads	No_reads	No_reads	No_reads	No_reads	No_reads	No_reads	No_reads	No_reads	No_reads	No_reads	No_reads	No_reads	0	0
chr17	44626755	44626756	No_reads	No_reads	No_reads	No_reads	No_reads	No_reads	No_reads	No_reads	No_reads	No_reads	No_reads	No_reads	No_reads	No_reads	No_reads	No_reads
chr17	44626879	44626880	No_reads	No_reads	No_reads	No_reads	No_reads	No_reads	No_reads	No_reads	No_reads	No_reads	No_reads	No_reads	No_reads	No_reads	No_reads	No_reads
chr17	44627116	44627117	No_reads	No_reads	No_reads	No_reads	No_reads	No_reads	No_reads	No_reads	No_reads	No_reads	No_reads	No_reads	No_reads	No_reads	No_reads	No_reads
chr17	46198762	46198763	0.181818	0	0.2	0	0	0	0	0	0	0	0	0	0	0	0	0
chr17	48703594	48703595	No_reads	No_reads	0.25	No_reads	No_reads	No_reads	No_reads	No_reads	No_reads	No_reads	0	No_reads	No_reads	0	No_reads	No_reads
chr17	57697523	57697524	0	0	0	0	0	0	0	0	0	0	0	0	0	0	0	0
chr17	73753337	73753338	0	0	0	0	0	0	0	0	0	0	0	0	0	0	0	0
chr17	78024007	78024008	0	0	0	0	0	0	0	No_reads	0	No_reads	No_reads	No_reads	No_reads	0	0	0
chr17	78055438	78055439	No_reads	No_reads	0	No_reads	No_reads	0	No_reads	No_reads	0	No_reads	No_reads	No_reads	No_reads	0	0	0
chr17	78063956	78063957	No_reads	No_reads	0	No_reads	No_reads	No_reads	No_reads	No_reads	No_reads	No_reads	No_reads	No_reads	No_reads	0	No_reads	No_reads
chr17	78063963	78063964	No_reads	No_reads	0	No_reads	No_reads	No_reads	No_reads	No_reads	No_reads	No_reads	No_reads	No_reads	No_reads	No_reads	No_reads	No_reads
chr17	78063965	78063966	No_reads	No_reads	0	No_reads	No_reads	No_reads	No_reads	No_reads	No_reads	No_reads	No_reads	No_reads	No_reads	No_reads	No_reads	No_reads
chr17	78261804	78261805	0	0	No_reads	0	1	0.6	0	1	1	0	No_reads	0	0.428571	1	1	1
chr17	78293273	78293274	No_reads	0	0	0	No_reads	0	0	No_reads	0	0	0	0	0	0	0	0
chr17	80445941	80445942	0	0.0379747	0	0.0277778	0.111111	0.117647	0	0.037037	0.0344828	0.0143885	0.0338983	0.0344828	0.03125	0	0.0674157	0.0526316
chr18	2891757	2891758	0	0	0	0	0	0	0	0	0	0	0	No_reads	0	0	0	0
chr18	3277784	3277785	0	0	0	0	0	0	0	0	0	0	0	0	0	0	0	0
chr18	6889972	6889973	1	0	No_reads	0.5	No_reads	0	No_reads	No_reads	1	1	No_reads	0	No_reads	0.555556	1	No_reads
chr18	6890433	6890434	No_reads	No_reads	No_reads	0	No_reads	No_reads	No_reads	No_reads	No_reads	No_reads	No_reads	0	No_reads	No_reads	1	No_reads
chr18	13073043	13073044	0	0	0	0	0	0	0	0	No_reads	0	0	No_reads	0	0	0	0
chr18	13087628	13087629	No_reads	0	0	0	No_reads	0	0	No_reads	No_reads	0	0	No_reads	No_reads	0	0	0
chr18	13103539	13103540	No_reads	0	0	0	0	0	0	No_reads	0	0	0	No_reads	0	0	0	0
chr18	19021436	19021437	No_reads	No_reads	No_reads	No_reads	No_reads	No_reads	0	No_reads	No_reads	No_reads	No_reads	No_reads	No_reads	No_reads	0	0
chr18	29617108	29617109	0	0	No_reads	0	No_reads	No_reads	0	0	0	0	0	No_reads	0	No_reads	0	0
chr18	32825608	32825609	0	0.636364	0	0	0	0	0	0	0	0	0	0	0	0	0	0
chr18	32825653	32825654	0.0666667	0	0	0	0	0	0	0	0	0	0	0	0	0	0.0384615	0
chr18	32825740	32825741	0	0	0.0555556	0	0	0	0	0	0	0	0	No_reads	0	0	0.0652174	0
chr18	33719510	33719511	0	0	No_reads	0	0	No_reads	0	No_reads	0	No_reads	0	0	No_reads	0	0	0
chr18	55992280	55992281	0	No_reads	0	0	0	0	0	0	0	0	0	0	0	0	0	0
chr18	60209796	60209797	0	No_reads	No_reads	No_reads	0	No_reads	No_reads	No_reads	No_reads	0	No_reads	No_reads	No_reads	0	No_reads	0
chr19	578110	578111	No_reads	No_reads	No_reads	No_reads	0	No_reads	0	No_reads	No_reads	0	No_reads	No_reads	0	No_reads	0	0
chr19	2853051	2853052	0	0	0	0	0	0	0	No_reads	No_reads	0	No_reads	No_reads	0	0	0	0
chr19	2853565	2853566	1	1	1	No_reads	1	1	1	No_reads	No_reads	No_reads	1	No_reads	No_reads	0.307692	1	1
chr19	6896463	6896464	No_reads	No_reads	No_reads	No_reads	No_reads	No_reads	No_reads	0	0	No_reads	No_reads	No_reads	0	0	No_reads	No_reads
chr19	7585272	7585273	0.191011	0.0540541	0.0434783	0.0952381	0.347826	0.025641	0	0	0.125	0.0714286	0.182741	0.00851064	0	0.0961538	0.0909091	0.116667
chr19	11015663	11015664	0	0	0	0	0	0	0	0	0	0	0	0	0	0	0	0
chr19	11552071	11552072	0	0	0	0	0	0	0	0	0	0	0	0	0	0	0	0
chr19	12917519	12917520	0	0	0	0	0	0	No_reads	No_reads	0	0	0	0	0	0.571429	0	0
chr19	13059906	13059907	0	0	0	0	0	0	0	0	0	0	0	0	0	0	0	0
chr19	17622546	17622547	0	0	0.2	0	0	0	0	0	0	0	0	0	0	0	0	0
chr19	17651369	17651370	No_reads	1	No_reads	No_reads	No_reads	No_reads	No_reads	No_reads	No_reads	1	No_reads	No_reads	1	No_reads	No_reads	No_reads
chr19	18288550	18288551	0	0	0	0	0	No_reads	0	0	0	0	0	0	0	0	0	0
chr19	21365459	21365460	No_reads	No_reads	No_reads	0	No_reads	No_reads	0	No_reads	0	No_reads	No_reads	No_reads	0	0	No_reads	0
chr19	21365698	21365699	No_reads	No_reads	0	No_reads	No_reads	No_reads	No_reads	No_reads	No_reads	No_reads	0	No_reads	No_reads	0	0	0
chr19	21365888	21365889	0	No_reads	No_reads	0	0	No_reads	No_reads	No_reads	0	0	0	No_reads	0	0	0	0
chr19	35639908	35639909	0	0	0	No_reads	No_reads	No_reads	0	No_reads	No_reads	No_reads	No_reads	No_reads	No_reads	0	No_reads	No_reads
chr19	36211398	36211399	0	0	0	0	0	0	0	0	0	0	0	0	0	0	0	0
chr19	36237413	36237414	0	0	0	0	0	0	0	0	0	0	0	0	0	0	0	0
chr19	36253023	36253024	No_reads	0	No_reads	No_reads	No_reads	No_reads	0	No_reads	No_reads	0	No_reads	No_reads	0	0	0	0
chr19	38028482	38028483	No_reads	No_reads	0	0	0	0	No_reads	No_reads	No_reads	No_reads	0	No_reads	No_reads	0	0	0
chr19	38895739	38895740	0	No_reads	0	0	No_reads	0	No_reads	0	0	0	0	No_reads	No_reads	0	0	0
chr19	40485813	40485814	0	0	0	0	0	0	0	0	0	0	0	0	0	0	0	0
chr19	41118055	41118056	0.333333	0.346154	0	0	0	1	0.333333	1	0.536585	0	0	0.285714	No_reads	0.418605	0	0
chr19	42221492	42221493	No_reads	No_reads	No_reads	No_reads	0	No_reads	No_reads	No_reads	No_reads	No_reads	No_reads	No_reads	No_reads	No_reads	No_reads	0
chr19	42221493	42221494	No_reads	No_reads	No_reads	No_reads	0	No_reads	No_reads	No_reads	No_reads	No_reads	No_reads	No_reads	No_reads	No_reads	No_reads	0
chr19	44777225	44777226	No_reads	No_reads	0	No_reads	No_reads	No_reads	0	No_reads	No_reads	No_reads	0	No_reads	No_reads	No_reads	0	0
chr19	44778240	44778241	No_reads	No_reads	0	0	0	0	0	No_reads	No_reads	No_reads	No_reads	0	No_reads	No_reads	0	0
chr19	44778512	44778513	No_reads	No_reads	0	0	No_reads	0	0	No_reads	No_reads	No_reads	No_reads	No_reads	No_reads	0	0	0
chr19	45406391	45406392	0	0	0	0	0	0	0	0	0	0	0	0	0	0	0	0
chr19	45649179	45649180	0	0	0	0	0	0	0	0	0	0	0	0	0	0	0	0
chr19	47111556	47111557	0	0	0.0008726	0	0	0	0	0	0	0	0	0	0	0.00195312	0	0
chr19	48255803	48255804	0.181818	1	0	0.222222	0.954545	0	1	0	0.2	1	0	1	1	0	1	0.1
chr19	48258716	48258717	1	0.987179	0.2	0.273128	0.987013	0.20339	1	1	0.262411	1	0.299296	1	1	1	1	1
chr19	48833634	48833635	0	0	0	0	0	0	0	0	0	0	0	0	0	0	0	0
chr19	48949999	48950000	0	0	0	0	0	0	0	0	0	0	0	0	0	0	0	0
chr19	49517833	49517834	0	0	0	0	0	0	0	0	0	0	0	0	0	0	0	0
chr19	50796906	50796907	0	No_reads	0	0	0	0	0	0	0	No_reads	0	0	No_reads	0	0	0
chr19	50963429	50963430	No_reads	0	No_reads	0	No_reads	No_reads	No_reads	No_reads	No_reads	No_reads	No_reads	0	No_reads	No_reads	0	0
chr19	53994874	53994875	No_reads	0	0.4	No_reads	No_reads	0	0	0	No_reads	No_reads	0	No_reads	0	0	No_reads	0
chr19	56373497	56373498	No_reads	No_reads	No_reads	No_reads	No_reads	No_reads	No_reads	No_reads	No_reads	No_reads	No_reads	No_reads	No_reads	No_reads	0	No_reads
chr19	57955637	57955638	0	0	0	0	0	0	0	No_reads	0	No_reads	0	No_reads	0	0	No_reads	0
chr19	58004470	58004471	0	0	0	0	No_reads	0	No_reads	0	0	0	No_reads	No_reads	No_reads	0	0	0
chr19	58004568	58004569	0	0	0	0	0	0	0	0	0	0	0	0	0	0	0	0
chr19	58197862	58197863	0	0	No_reads	No_reads	No_reads	No_reads	0	No_reads	No_reads	No_reads	No_reads	No_reads	0	No_reads	0	0
chr19	58197941	58197942	0	No_reads	0	0	No_reads	0	0	No_reads	No_reads	No_reads	No_reads	No_reads	0	0	0	0
chr19	58197942	58197943	0	No_reads	0	0	No_reads	0	0	No_reads	No_reads	No_reads	No_reads	No_reads	0	0	0	0
chr19	58198307	58198308	0	No_reads	0	0	No_reads	0	0	No_reads	No_reads	No_reads	0	No_reads	0	0	0	0
chr19	58216260	58216261	0	0	No_reads	No_reads	0	No_reads	No_reads	No_reads	No_reads	No_reads	0	No_reads	0	0	No_reads	0
chr19	58371257	58371258	0	0	0	0	No_reads	No_reads	0	No_reads	No_reads	0	0.111111	No_reads	0	0	0	0.166667
chr19	58371315	58371316	No_reads	No_reads	0	No_reads	No_reads	No_reads	0	No_reads	No_reads	No_reads	No_reads	No_reads	No_reads	No_reads	No_reads	0
chr19	58371358	58371359	No_reads	No_reads	0	No_reads	No_reads	No_reads	0	No_reads	No_reads	0	No_reads	No_reads	No_reads	No_reads	No_reads	No_reads
chr19	58384512	58384513	0	0	0	0	0	0	0	0	0	0	0	0	No_reads	0	0	0
chr19	58384528	58384529	0	0	0	0	0	0.3125	0	0	0	0	0	0	No_reads	0.357143	0.0384615	0
chr19	59061153	59061154	0	0	0	0	0	0	0	0	0	0	0	0	0	0	0	0
chr2	27887127	27887128	0	0	0	0	0	0	0	0	0	0	0	0	0	0	0	0
chr2	43991449	43991450	0	0	0	0	0	0	0	No_reads	0	0	0	No_reads	No_reads	0	0	0
chr2	64779253	64779254	0	0	0	0	0	0	0	0	0	0	0	0	0	0	0	0
chr2	71654449	71654450	0	0	0	0	0	0	0	0	0	0	0	0	0	0	0	0
chr2	84852182	84852183	No_reads	No_reads	No_reads	No_reads	No_reads	No_reads	No_reads	No_reads	No_reads	No_reads	No_reads	No_reads	No_reads	No_reads	0	No_reads
chr2	88825979	88825980	No_reads	No_reads	No_reads	No_reads	No_reads	No_reads	No_reads	No_reads	No_reads	No_reads	No_reads	No_reads	No_reads	No_reads	0	No_reads
chr2	95947084	95947085	No_reads	No_reads	No_reads	No_reads	No_reads	1	No_reads	No_reads	0	No_reads	0.454545	No_reads	No_reads	No_reads	0	0.25
chr2	97364827	97364828	No_reads	No_reads	No_reads	No_reads	No_reads	No_reads	No_reads	No_reads	No_reads	No_reads	No_reads	No_reads	No_reads	No_reads	0	No_reads
chr2	97365743	97365744	No_reads	No_reads	No_reads	No_reads	No_reads	No_reads	No_reads	No_reads	No_reads	No_reads	No_reads	No_reads	No_reads	No_reads	0	No_reads
chr2	97366150	97366151	No_reads	No_reads	No_reads	No_reads	No_reads	No_reads	No_reads	No_reads	0	No_reads	No_reads	No_reads	No_reads	No_reads	0	No_reads
chr2	102486179	102486180	0	0	0	0	0	0	0	0	0	0	0	0	0	0	0	0
chr2	108921682	108921683	No_reads	No_reads	No_reads	No_reads	No_reads	0	No_reads	0	No_reads	No_reads	No_reads	No_reads	No_reads	No_reads	0	0
chr2	114355166	114355167	No_reads	No_reads	No_reads	No_reads	No_reads	No_reads	No_reads	No_reads	No_reads	No_reads	No_reads	No_reads	No_reads	No_reads	No_reads	No_reads
chr2	159922461	159922462	0	0	0	0	No_reads	No_reads	0	No_reads	0	No_reads	0	No_reads	No_reads	0	No_reads	0
chr2	168114759	168114760	No_reads	No_reads	No_reads	0	No_reads	No_reads	0	No_reads	No_reads	0	No_reads	0	No_reads	No_reads	0	0
chr2	186661672	186661673	No_reads	No_reads	No_reads	No_reads	No_reads	No_reads	No_reads	No_reads	No_reads	No_reads	No_reads	No_reads	No_reads	No_reads	0	No_reads
chr2	203160424	203160425	0	0	0	0	0	0	0	0	0	0	0	0	0	0	0	0
chr2	208434975	208434976	0	0.0243902	0	0	0	0	0	0	0	0	0	No_reads	0	0	0	0
chr2	208434996	208434997	0	0	0	0	0	0	0	0	0	0	0	No_reads	0	0	0.016129	0
chr2	208435002	208435003	0	0	0	0	0	0	0	0	0	0	0	No_reads	0	0	0	0
chr2	208435024	208435025	0	0	0	0	No_reads	0	0	0	No_reads	0	0	No_reads	0	0	0	0
chr2	208435025	208435026	0	0	0	0	No_reads	0	0	0	No_reads	0	0	No_reads	0	0	0	0
chr2	208440031	208440032	0	0	0	0	0	0	0	0	0	0	0	0	0	0	0	0
chr2	208440075	208440076	0	0	0	0	0	0	0	0	0	0	0	0	0	0	0	0
chr2	210841779	210841780	No_reads	No_reads	0	No_reads	No_reads	No_reads	No_reads	No_reads	No_reads	No_reads	No_reads	No_reads	No_reads	No_reads	No_reads	No_reads
chr2	219563808	219563809	0	0	0	0	0	0	0	0	0	0	0	No_reads	0	0	0	0
chr2	228356325	228356326	0.0434783	No_reads	0	0	0	0	0	0	0	0	0	0	0	0	0	0
chr2	232087473	232087474	No_reads	1	No_reads	No_reads	No_reads	No_reads	1	1	1	No_reads	1	No_reads	No_reads	1	1	1
chr2	233244909	233244910	No_reads	No_reads	No_reads	No_reads	No_reads	No_reads	No_reads	No_reads	No_reads	No_reads	No_reads	No_reads	No_reads	No_reads	No_reads	No_reads
chr2	233245166	233245167	No_reads	No_reads	No_reads	No_reads	No_reads	No_reads	No_reads	No_reads	No_reads	No_reads	No_reads	No_reads	No_reads	No_reads	No_reads	No_reads
chr2	233245189	233245190	No_reads	No_reads	No_reads	No_reads	No_reads	No_reads	No_reads	No_reads	No_reads	No_reads	No_reads	No_reads	No_reads	No_reads	No_reads	No_reads
chr2	233245714	233245715	No_reads	No_reads	No_reads	No_reads	No_reads	No_reads	No_reads	No_reads	No_reads	No_reads	No_reads	No_reads	No_reads	No_reads	No_reads	No_reads
chr2	233245728	233245729	No_reads	No_reads	No_reads	No_reads	No_reads	No_reads	No_reads	No_reads	No_reads	No_reads	No_reads	No_reads	No_reads	No_reads	No_reads	No_reads
chr20	3842087	3842088	0	0	0	0	0	0	0	0	0	0	0	0	0	0	0	0.03125
chr20	3843034	3843035	0	0	0	0	0	0	0	0	0	0	0	0	0	0	0	0
chr20	29624066	29624067	No_reads	No_reads	No_reads	No_reads	No_reads	No_reads	No_reads	No_reads	0	No_reads	No_reads	No_reads	No_reads	0	No_reads	No_reads
chr20	29628272	29628273	No_reads	No_reads	No_reads	No_reads	No_reads	No_reads	No_reads	No_reads	No_reads	No_reads	No_reads	No_reads	No_reads	No_reads	No_reads	No_reads
chr20	36393665	36393666	0	0	0	0	0	0	0	0	0	0	0	0	0	0	0	0
chr20	44439542	44439543	No_reads	0	0	No_reads	0	0	0	0	No_reads	No_reads	0	0	0	0	0	0
chr20	47711320	47711321	0	0	0	0	0.0120482	0.00662252	0	0	0	0	0	0	0	0	0	0
chr20	47711354	47711355	0	0	0	0	0	0	0	0	0	0	0	0	0	0	0	0
chr20	60737812	60737813	No_reads	0	No_reads	No_reads	No_reads	No_reads	No_reads	No_reads	No_reads	No_reads	0	No_reads	No_reads	0	0	No_reads
chr21	34621069	34621070	0	0	0	0	0	0	0	0	0	0	0	0	0	0	0	0
chr21	34924104	34924105	0.0666667	0	0.243243	0	0.0833333	0	0.0181818	0	0.0724638	0	0	0	0	0.025641	0	0
chr21	41300972	41300973	0	No_reads	0	0	0	0	0	No_reads	No_reads	0	0	No_reads	No_reads	0	0	0
chr22	23230397	23230398	No_reads	0	No_reads	0	No_reads	No_reads	No_reads	No_reads	0	0	No_reads	No_reads	0	No_reads	No_reads	No_reads
chr22	32239737	32239738	0	0	No_reads	0	0	0	0	0	0	0	0	0	0	0	0	0
chr22	42191768	42191769	0	0	0	0	No_reads	No_reads	No_reads	0	0	0.0416667	No_reads	No_reads	0	0	0	No_reads
chr22	45258465	45258466	No_reads	0	0	0	0	0	No_reads	No_reads	0	No_reads	0	No_reads	No_reads	0	0	0
chr3	3886579	3886580	No_reads	No_reads	1	1	No_reads	1	No_reads	No_reads	No_reads	1	No_reads	No_reads	1	1	1	1
chr3	4699866	4699867	0	0	0	0	0	0	0	0	0	0	0	No_reads	0	0	0	0
chr3	4716849	4716850	0	0	0	0	0	0.0416667	0	No_reads	0	No_reads	0	No_reads	0	0	0	0
chr3	4718313	4718314	0	0	0	0	0	No_reads	0	No_reads	No_reads	No_reads	0	No_reads	0	0	0	0
chr3	4735256	4735257	0	0	0	0	0	0	0	No_reads	0	0	0	0	0	0	0	0
chr3	4777016	4777017	0	0	0	0	0	0	0	No_reads	0	No_reads	0	No_reads	0	0	0	0
chr3	9786725	9786726	0	0	0	0	0	0	0	0	0	0	0	0	0	0	0	0
chr3	9876394	9876395	0	0	0	0	0	0	0	0	0	0	0	0	No_reads	0	0	0
chr3	9876559	9876560	0	0	0.333333	0	0	0	0	0	0	0	0.03125	No_reads	0	0	0	0
chr3	39452383	39452384	No_reads	No_reads	No_reads	No_reads	No_reads	No_reads	No_reads	No_reads	No_reads	No_reads	No_reads	No_reads	0	No_reads	No_reads	No_reads
chr3	40503582	40503583	0	0	0	0	0.00359712	0	0	0.00492611	0.00149925	0	0	0	0	0	0	0
chr3	42700629	42700630	0.321429	0.413793	0.285714	0.4375	1	0	0	0.5	0.925926	0	0	0	0.444444	1	0.166667	0.358974
chr3	52837887	52837888	0	0	No_reads	0	0	No_reads	No_reads	0	0	0	No_reads	0	No_reads	0	0	0
chr3	58141790	58141791	0.340909	0.125	0	0.28	0.0952381	0.190476	No_reads	0.285714	0.392857	0	0.05	No_reads	0.1	0	0.125	0
chr3	58376348	58376349	0	0	0	0	0	0	0	No_reads	0	0	No_reads	No_reads	0	0	0	0
chr3	63967899	63967900	0	0.75	0	No_reads	0	No_reads	0	No_reads	0.137931	No_reads	No_reads	No_reads	0	0	0	No_reads
chr3	97596487	97596488	0	0	0	0	0	0	0	0	0	0	0	0	0	0	0	0
chr3	100021034	100021035	0	0	0	0	0	0	0	0	0	0	0	0	0	0	0	0
chr3	122288402	122288403	0	0	0	0	0	0	0	0	0	0	0	0	0	0	0	0
chr3	122944027	122944028	0	0	0	0	0	0	0	0	0	0	0	No_reads	0	0	0	0
chr3	131102052	131102053	0	0.0149254	0	0	0	0	0	0	0	0	0	0	0	0	0	0
chr3	134268981	134268982	0	0	0	0	0	0	0	0	0	0	0	0	0	0	0	0
chr3	147128555	147128556	0	0	0	0	No_reads	No_reads	No_reads	No_reads	No_reads	No_reads	No_reads	No_reads	No_reads	No_reads	No_reads	No_reads
chr3	147128567	147128568	0	0	0	0	No_reads	No_reads	No_reads	No_reads	No_reads	No_reads	No_reads	No_reads	No_reads	No_reads	No_reads	No_reads
chr3	147128654	147128655	0	No_reads	0	No_reads	No_reads	No_reads	No_reads	No_reads	No_reads	No_reads	No_reads	No_reads	No_reads	No_reads	No_reads	No_reads
chr3	147128797	147128798	0	No_reads	0	0	No_reads	No_reads	No_reads	No_reads	No_reads	No_reads	No_reads	No_reads	No_reads	No_reads	No_reads	No_reads
chr3	157841694	157841695	0	0	0	0	0	0	0	0	0	0	0	0	0	0	0	0
chr3	158317838	158317839	0	0	0	0	0	0	0	No_reads	0	No_reads	0	0	0	0	0	0
chr3	179093065	179093066	0	0	0.166667	0	0	0	0	0	0	0	0	0	0	0	0	0
chr3	182631710	182631711	0	0	0	0	0	0	0	0	0	0	0	0	0	0	0	0
chr3	188956697	188956698	0	No_reads	No_reads	0	0	No_reads	No_reads	No_reads	No_reads	No_reads	No_reads	No_reads	No_reads	No_reads	0	No_reads
chr4	60037	60038	No_reads	0	No_reads	No_reads	No_reads	0	0	No_reads	No_reads	No_reads	No_reads	No_reads	0	0	0	0
chr4	2835555	2835556	0.125	0.0606061	0.5	0	0	0	0	0	0.037037	0.138462	0.0833333	0	0.0405405	0	0.0454545	0.157895
chr4	4317651	4317652	0	0	0	0	0	No_reads	0	0	0	0	No_reads	No_reads	No_reads	0	No_reads	No_reads
chr4	6619164	6619165	1	1	1	1	1	1	1	1	1	1	1	1	1	1	1	1
chr4	6695694	6695695	0	0	No_reads	0	0	0	0	0	0.00213675	0	0	0	0	0	0	0
chr4	8230370	8230371	0	No_reads	No_reads	No_reads	No_reads	No_reads	0	No_reads	No_reads	0	No_reads	No_reads	No_reads	No_reads	No_reads	No_reads
chr4	8235153	8235154	0	0	0	0	0	0	0	0	0	0	0	0	0.0192308	0	0	0
chr4	8238044	8238045	0	0	0	0	0	0	0	0	0	0	0	0	0	0	0	0
chr4	76703982	76703983	0	0	0	0	0	0	0	0	0	0	0	0	0	0	0	0
chr4	88813685	88813686	1	0.980392	1	1	1	1	1	1	1	1	1	1	1	1	1	0.97561
chr4	88815027	88815028	1	1	0.996743	1	0.998975	1	1	1	0.997143	1	1	0.998974	1	0.998624	1	1
chr4	128665923	128665924	No_reads	No_reads	No_reads	No_reads	No_reads	No_reads	No_reads	No_reads	No_reads	No_reads	No_reads	No_reads	No_reads	No_reads	0	No_reads
chr4	160189366	160189367	No_reads	No_reads	No_reads	No_reads	No_reads	No_reads	No_reads	No_reads	No_reads	No_reads	No_reads	No_reads	No_reads	No_reads	No_reads	No_reads
chr4	166226861	166226862	0	0	0	0	0	0	0	0	0	0	0	No_reads	0	0	0	0
chr4	170638965	170638966	No_reads	0	0	0	No_reads	No_reads	0	No_reads	0	No_reads	No_reads	No_reads	No_reads	0	0	0
chr5	5469046	5469047	0	0	0	0	0	0	0	0	0	0	0	0.030303	0	0	0	0
chr5	37038740	37038741	0	0	0	0	0	0	0	0	0	0	0	0	0	0	0	0
chr5	40934494	40934495	0	0	0	0	0	0	0	0	0	0	0	0	No_reads	0	0	0
chr5	60628230	60628231	No_reads	No_reads	No_reads	No_reads	No_reads	No_reads	No_reads	No_reads	0	No_reads	No_reads	No_reads	No_reads	No_reads	No_reads	No_reads
chr5	63496648	63496649	No_reads	0	0	0	0	No_reads	No_reads	No_reads	No_reads	No_reads	0	No_reads	No_reads	0	0	0
chr5	65372162	65372163	0	0	0	0	0	0	0	0	0	0	0	0	0	0	0	0
chr5	68411929	68411930	0	0	0	0	0	0	0	0	0	0	0	0	0	0	0	0
chr5	68470127	68470128	0	0	0	0	0	0	0	No_reads	0	0	0	0	0	0	0	0
chr5	69730780	69730781	No_reads	No_reads	No_reads	No_reads	No_reads	No_reads	No_reads	No_reads	No_reads	No_reads	No_reads	No_reads	No_reads	No_reads	No_reads	0
chr5	71490485	71490486	0	0	0	0	0	0	0	No_reads	0	No_reads	0	0	No_reads	0	0	0
chr5	79745468	79745469	1	1	0.5625	1	1	1	1	1	1	1	0.333333	No_reads	1	1	1	1
chr5	96073627	96073628	0	0	0	0	0	0	0	0	0	0	0	0	0.004329	0	0	0
chr5	112178853	112178854	0	0	0	0	0	0	0	0	No_reads	0	0	0	0	0	0	0
chr5	118970016	118970017	No_reads	No_reads	No_reads	No_reads	No_reads	No_reads	No_reads	0	No_reads	No_reads	No_reads	No_reads	No_reads	No_reads	0	No_reads
chr5	126758398	126758399	No_reads	No_reads	0	No_reads	No_reads	No_reads	No_reads	No_reads	No_reads	No_reads	No_reads	0	No_reads	No_reads	0	No_reads
chr5	134113291	134113292	0	0	0	0	0	0	0	0	0	0	0	0	0	0	0	0
chr5	139193154	139193155	No_reads	No_reads	0	No_reads	No_reads	No_reads	No_reads	No_reads	No_reads	No_reads	No_reads	No_reads	No_reads	No_reads	No_reads	No_reads
chr5	148590308	148590309	0	0	0	0	0	0	0	0	0	0	0	0	No_reads	0	0	0
chr5	148596530	148596531	0	0	0	0	0	0	0	0	0	0	0	0	No_reads	No_reads	0	0
chr5	148999947	148999948	No_reads	0	0	No_reads	0	0	0	No_reads	0	No_reads	0	No_reads	No_reads	0	0	0
chr5	149361010	149361011	0	0	0	0	0	0	0	No_reads	0	No_reads	No_reads	No_reads	0	0	No_reads	0
chr5	150639408	150639409	0.636364	0.44	0.6	0.313253	1	0	1	0.588235	0.326316	0.725806	1	0.857143	0	0.215686	1	1
chr5	150639438	150639439	0.5	0.428571	1	0.265625	0.956522	0	1	0.5	0.172414	0.657895	1	0	0	0.178571	1	1
chr5	150647011	150647012	0.564103	0.512821	0	0	1	0	0.361702	0	0.571429	0.357143	0	0	0	0	0.478261	1
chr5	154394551	154394552	0	No_reads	No_reads	No_reads	0	No_reads	No_reads	No_reads	No_reads	0	No_reads	No_reads	No_reads	No_reads	0	No_reads
chr5	154394555	154394556	1	No_reads	No_reads	No_reads	1	No_reads	No_reads	No_reads	No_reads	No_reads	No_reads	No_reads	No_reads	No_reads	0.2	No_reads
chr5	154396266	154396267	No_reads	No_reads	No_reads	No_reads	No_reads	No_reads	No_reads	No_reads	No_reads	No_reads	No_reads	No_reads	No_reads	No_reads	0	No_reads
chr5	172517876	172517877	0	0	0	0	0	0	0	0	0	0	0	0	0	0	0	0
chr5	172550162	172550163	0	0	0	0	0	0	0	0	0	0	0	0	0	0	0	0
chr5	175717590	175717591	No_reads	No_reads	No_reads	No_reads	No_reads	No_reads	No_reads	No_reads	No_reads	No_reads	No_reads	No_reads	No_reads	No_reads	No_reads	No_reads
chr5	179028977	179028978	0	0	0	0	0	0	0	No_reads	0	0	0	0	0	0	0	0
chr5	179222968	179222969	0	0	No_reads	0	No_reads	0	0	0	0	No_reads	0	0	No_reads	0	0	0
chr6	10705002	10705003	0	0	0	0	0	0	0	0	0	No_reads	0	0	0	0	0	0.0285714
chr6	12162140	12162141	0	0	0	0	0	0	0	No_reads	0	0	0	No_reads	0	0	0	0
chr6	29796092	29796093	No_reads	No_reads	No_reads	No_reads	No_reads	No_reads	No_reads	No_reads	No_reads	No_reads	No_reads	No_reads	1	No_reads	0	No_reads
chr6	73843193	73843194	No_reads	0	0	No_reads	0	No_reads	No_reads	No_reads	No_reads	No_reads	No_reads	0	No_reads	No_reads	No_reads	0
chr6	74176313	74176314	0	0	0	0	0	0	0	0	0	No_reads	0	No_reads	0	0	0	0
chr6	90565241	90565242	No_reads	No_reads	1	0	No_reads	No_reads	0	No_reads	No_reads	No_reads	No_reads	No_reads	No_reads	No_reads	0	1
chr6	90572242	90572243	0	0	0	0	0	No_reads	0	No_reads	No_reads	0	0	No_reads	0	0	0	0
chr6	102372571	102372572	No_reads	No_reads	1	No_reads	No_reads	No_reads	No_reads	No_reads	No_reads	No_reads	No_reads	No_reads	No_reads	No_reads	No_reads	No_reads
chr6	102372591	102372592	No_reads	No_reads	0	No_reads	No_reads	No_reads	No_reads	No_reads	No_reads	No_reads	No_reads	No_reads	No_reads	No_reads	No_reads	No_reads
chr6	142468513	142468514	0	0	0	0	0	No_reads	0	0	0	0	0	0	0	0	0	0
chr6	170176621	170176622	0	0	0	0	0	0	0	0	No_reads	0	0	0	0	0	0	0
chr6	170176647	170176648	0	0.424242	0	0.272727	0	0	0	0	No_reads	0	0	0	0.366667	0	0.6	0
chr6	170626882	170626883	0	0	0	0	0	0	0	0	0	0	0	0	0	0	0	0
chr6	170700161	170700162	0	0	0	0	0	0	0	0	0	0	0	0	0	0	0	0
chr7	23240266	23240267	0	0	0	0	0	0	0	0	0	0	0	0	0	0	0	0
chr7	33427693	33427694	0	0	0	0	0	0	0	0	0	0	0	0	0	0	0	0
chr7	35872409	35872410	0	0	0	0	No_reads	0	0	0	0	0	0	No_reads	0	0	0	0
chr7	39990298	39990299	0	0	No_reads	0	No_reads	0	No_reads	No_reads	0	0	0	0	0	0	0	0
chr7	39990301	39990302	0	0	No_reads	No_reads	No_reads	0	No_reads	No_reads	0	0	0	0	0	0	0	0
chr7	39990343	39990344	No_reads	1	No_reads	No_reads	0	0	0	No_reads	0	0.666667	0	0	0	0	0	0
chr7	39990526	39990527	No_reads	0	0	No_reads	No_reads	No_reads	1	No_reads	No_reads	0	0.2	0	0	No_reads	No_reads	0.5
chr7	39990547	39990548	No_reads	0.6	No_reads	No_reads	No_reads	1	1	1	No_reads	1	0	No_reads	1	No_reads	1	1
chr7	39990577	39990578	No_reads	0	1	0	No_reads	0	0	0	0	0.2	0	No_reads	0	No_reads	0	0
chr7	39990589	39990590	No_reads	0	0	0	No_reads	0	0	0	0	0.6	0	No_reads	0	No_reads	0	0
chr7	39990622	39990623	No_reads	No_reads	No_reads	0	No_reads	0	0	No_reads	0	0.285714	0	0	0	No_reads	0	0
chr7	39990735	39990736	0	No_reads	No_reads	0	No_reads	0	No_reads	No_reads	0	0	0	0	0	No_reads	No_reads	0
chr7	44153618	44153619	0	0	0	0	0	0	0	0	0	0	0	0.012987	0	0	0	0
chr7	48315008	48315009	0	No_reads	No_reads	No_reads	No_reads	0	No_reads	No_reads	0	No_reads	No_reads	No_reads	No_reads	No_reads	No_reads	No_reads
chr7	55221793	55221794	0	0	0	0	0	0	0	0	0	0	0	0	No_reads	0	0	0
chr7	91603167	91603168	No_reads	0	0	0	No_reads	0	0	No_reads	No_reads	0	No_reads	No_reads	No_reads	0	0	0
chr7	99103735	99103736	0	0	0	0	0	0	0	0	0	0	0	0	0	0	0	0
chr7	99123464	99123465	0	0	0	0	0	0	0	No_reads	0	No_reads	0	No_reads	No_reads	0	0	0
chr7	99630934	99630935	0	0	0	No_reads	0	No_reads	0	0	0	No_reads	0	No_reads	0	0	0	0
chr7	99704033	99704034	0	0	0	0	No_reads	0	0	No_reads	0	0	0	0	0	0	0	0
chr7	100028120	100028121	0	0	0	0	0	0	0	0	0	0	0	0	0	0	0	0
chr7	100202131	100202132	No_reads	No_reads	No_reads	No_reads	0	No_reads	No_reads	1	No_reads	0	No_reads	No_reads	No_reads	0	1	No_reads
chr7	101844850	101844851	1	1	1	0	0	1	0	0	0.5	0	0.5	0.888889	0.3	0.666667	0.4	0.357143
chr7	123508638	123508639	No_reads	No_reads	No_reads	No_reads	No_reads	No_reads	No_reads	No_reads	No_reads	No_reads	No_reads	0	No_reads	No_reads	No_reads	No_reads
chr7	128451354	128451355	No_reads	No_reads	0	No_reads	No_reads	No_reads	No_reads	No_reads	No_reads	No_reads	No_reads	No_reads	No_reads	No_reads	0	No_reads
chr7	134645353	134645354	0	0	0	0	0	0	0	0	0	0	0	0	0	0	0	0
chr7	142375065	142375066	No_reads	No_reads	No_reads	No_reads	No_reads	No_reads	No_reads	No_reads	No_reads	No_reads	No_reads	No_reads	No_reads	No_reads	No_reads	No_reads
chr8	21960359	21960360	0	0	0	0	0	0	0	0	0	0	0	0.0526316	0	0	0	0
chr8	24339752	24339753	No_reads	No_reads	No_reads	No_reads	No_reads	No_reads	No_reads	No_reads	No_reads	No_reads	No_reads	No_reads	No_reads	No_reads	0	No_reads
chr8	37605048	37605049	0.975	0.975	0.967742	0.97619	1	1	0.62963	0.916667	1	1	0.898551	1	1	0.904762	0.976744	1
chr8	37605226	37605227	0.944444	0.897959	0.814815	0.837838	1	0.761905	0.625	No_reads	1	1	1	0.25	1	0.872727	0.941176	0.722222
chr8	37605262	37605263	0	0	0	0	0	0	0	0	0	0	0	0	0	0	0	0
chr8	48639798	48639799	0	0	0	0	0	0	0	0	0	0	0	0	0	0	0	0
chr8	64100139	64100140	0	0	0	0	0	0	0	0	0	0	0	0	0	0	0	0
chr8	92083423	92083424	1	0	1	0.6	0.769231	1	0	1	No_reads	0	1	0.722222	1	0	0.384615	0
chr8	94934257	94934258	0	No_reads	0	0	0	0	0	No_reads	0	0	0	0	0	0	0	0
chr8	144732417	144732418	1	1	1	1	1	1	1	1	1	1	1	No_reads	1	1	1	1
chr8	145164846	145164847	No_reads	No_reads	No_reads	No_reads	No_reads	No_reads	No_reads	No_reads	No_reads	No_reads	No_reads	No_reads	No_reads	No_reads	No_reads	No_reads
chr9	34490469	34490470	No_reads	No_reads	No_reads	No_reads	No_reads	No_reads	No_reads	No_reads	No_reads	No_reads	No_reads	No_reads	No_reads	0	0	No_reads
chr9	70912542	70912543	No_reads	No_reads	No_reads	No_reads	No_reads	No_reads	No_reads	No_reads	No_reads	No_reads	No_reads	No_reads	No_reads	No_reads	No_reads	No_reads
chr9	72929746	72929747	0	0	0	0	0	No_reads	No_reads	0	0	No_reads	No_reads	No_reads	0	0	0	0
chr9	88635862	88635863	0	0	0	0	No_reads	0	0	0	0	No_reads	0	No_reads	0	0	0	0
chr9	96326735	96326736	0	0	0	0	0	0	0	0	0	0	0	0	0	0	0	0
chr9	112900456	112900457	0	0	0	0	0	0	0	0	0	0	0	0	0	0	0	0
chr9	126132619	126132620	No_reads	0	0	No_reads	No_reads	0	No_reads	No_reads	No_reads	0	No_reads	No_reads	No_reads	0	No_reads	No_reads
chr9	130438181	130438182	0	0	0	0	0	0	0	0	0	0	0	0	0	0	0	0
chr9	130493512	130493513	No_reads	No_reads	No_reads	No_reads	No_reads	No_reads	No_reads	No_reads	No_reads	0.25	No_reads	No_reads	1	0.333333	0.318182	No_reads
chr9	130575542	130575543	0	0	0	0	0.0344828	0	0	0	0	0	0	0	0	0	0	0
chr9	131247052	131247053	0	0	0	0	0	0	0	0	0	0	0	0	0	0	0	0
chr9	131381163	131381164	0	0	0	0	0	0	0	0	0	0	0	0	0	0	0	0
chr9	132571670	132571671	0	0	0	0	0	0	0	0.0416667	0	0	0.104478	0	0.0655738	0.047619	0	0
chr9	139720241	139720242	No_reads	0	0	No_reads	No_reads	No_reads	No_reads	No_reads	No_reads	No_reads	No_reads	0	No_reads	No_reads	No_reads	0
chrX	27839438	27839439	No_reads	No_reads	No_reads	No_reads	No_reads	No_reads	No_reads	No_reads	No_reads	No_reads	No_reads	No_reads	No_reads	No_reads	No_reads	No_reads
chrX	27839625	27839626	No_reads	No_reads	No_reads	No_reads	No_reads	No_reads	No_reads	No_reads	No_reads	No_reads	No_reads	No_reads	No_reads	No_reads	0	No_reads
chrX	41000230	41000231	0	No_reads	0	0	No_reads	0	0	0	0	0	0	0	0	No_reads	0	0
chrX	47071840	47071841	0	0	0	0	0	0	0	0	0	0	0	0	0	0	0	0
chrX	48435460	48435461	0	0	0	0	0	0	0	0	0	0	0	0	0.00357143	0	0	0
chrX	54955566	54955567	0	0	0	0	0	0	0	0	0	0	0	0	0	0	0	0
chrX	102885292	102885293	0	0	0	0	0	0	0	0	0	0	0	0	0	0	0	0
chrX	120182479	120182480	0	0	0	0.481752	0	0	0.0111111	0.00229358	0	0.362637	0	0	0	0	0	0.0153846
chrX	133549137	133549138	0	0	0	No_reads	0	0	0	0	0	0	No_reads	No_reads	0	0	0	0
chrX	153050878	153050879	No_reads	No_reads	0	0	0	No_reads	0	No_reads	No_reads	No_reads	0	0	No_reads	No_reads	0	0
chrX	153062942	153062943	0	0	0	0	0	0	0	0	0	0	0	0	0	0	0	0
chrX	155252735	155252736	No_reads	No_reads	No_reads	No_reads	No_reads	No_reads	No_reads	No_reads	No_reads	No_reads	No_reads	No_reads	No_reads	No_reads	No_reads	No_reads
chrY	59355741	59355742	No_reads	No_reads	No_reads	No_reads	No_reads	No_reads	No_reads	No_reads	No_reads	No_reads	No_reads	No_reads	No_reads	No_reads	No_reads	No_reads
chrY	59355763	59355764	No_reads	No_reads	No_reads	No_reads	No_reads	No_reads	No_reads	No_reads	No_reads	No_reads	No_reads	No_reads	No_reads	No_reads	No_reads	No_reads
chrY	59356894	59356895	No_reads	No_reads	No_reads	No_reads	No_reads	No_reads	No_reads	No_reads	No_reads	No_reads	No_reads	No_reads	No_reads	No_reads	No_reads	No_reads
chr1	1247493	1247494	0.555316	1	1	0.394545	0.316993	1	1	0.470588	0.621429	0.422454	1	0.47584	0.146429	0	0.489796	0
chr1	19419848	19419849	0	0	0	0	0	0	0	0	0	0	0	0	0	0	0	0
chr1	26161774	26161775	0	No_reads	0	0	No_reads	No_reads	0	0	No_reads	0	0	No_reads	0	0	0	No_reads
chr1	26611863	26611864	0	0	No_reads	0	0	0	0	0	0	0	0	No_reads	No_reads	0	0	0
chr1	27210720	27210721	0.0769231	1	0.633333	0.710526	1	1	0	0.275862	1	0	0.431373	0.816667	1	1	0.505435	0.611111
chr1	29529698	29529699	0.390244	1	1	1	1	1	1	1	0.857143	1	1	1	1	1	1	1
chr1	36921440	36921441	0	0	0	0	0	0	0	0	0	0	0	0	0	0	0	0
chr1	38435348	38435349	0	0	0	0	0	0	0	0	0	0	0	0	0	0	0	0
chr1	38449909	38449910	0	0	0	No_reads	No_reads	No_reads	No_reads	No_reads	No_reads	0	1	No_reads	No_reads	1	0.6	0
chr1	46120248	46120249	0	0	0	0	0	0	0	0	0	0	0	0	0	0	0	0
chr1	84403659	84403660	0	0	0	0	No_reads	0	No_reads	No_reads	0	No_reads	0	0	No_reads	0	0	0
chr1	85127958	85127959	0	0	0	0	0	0	0	0	No_reads	No_reads	0	0	No_reads	0	0	0
chr1	89448816	89448817	0	0	0	0.0714286	0	0	No_reads	No_reads	0	0	0	0	No_reads	0	0	0
chr1	100194171	100194172	0	0	No_reads	0	No_reads	No_reads	No_reads	0	No_reads	0	No_reads	No_reads	No_reads	0	0	0
chr1	100587955	100587956	No_reads	No_reads	0	0	0	0	0	No_reads	No_reads	No_reads	No_reads	0	0	0	0	No_reads
chr1	150975107	150975108	1	1	1	1	1	1	0.995798	0.217857	1	1	1	1	1	0.364935	1	1
chr1	155774767	155774768	0	0	0	0	0	0	0	No_reads	0	No_reads	0	No_reads	0	0	0	0
chr1	185269201	185269202	0	0	0	0	0.000988142	0	0	0	0.00101215	0	0.00202429	0	0	0	0	0
chr1	200562827	200562828	No_reads	No_reads	No_reads	No_reads	No_reads	No_reads	No_reads	No_reads	No_reads	No_reads	No_reads	No_reads	No_reads	No_reads	0	0
chr1	202724558	202724559	0	0	No_reads	No_reads	No_reads	No_reads	0	0	0	0	0.166667	No_reads	0	0	0	0
chr1	226180133	226180134	0	0	0	0	0	0	0	0	0	0	0	No_reads	0	0	0	0
chr1	229567365	229567366	0	0	No_reads	0	0	0	0	0	0	0	0	0.000227221	No_reads	0	0	0
chr1	236721657	236721658	0	0	0	0	0	0	0	0	0	0	0	0	0	0	0	0
chr1	247264180	247264181	0	0	0	0	0	0	0	0	0	0	0	0	0	0	0	0
chr10	30306826	30306827	0	0	0	0	0	0	0	0	0	0	0	0	No_reads	0	0	0
chr10	32141459	32141460	0	0	0	0	0.545455	0	0	0	0	No_reads	0	0	No_reads	0	0	0
chr10	32197496	32197497	0	0	0	0	0	0	0	0	0	0	0	0	0	0	0	0
chr10	61832535	61832536	No_reads	No_reads	0	No_reads	No_reads	No_reads	0	No_reads	No_reads	No_reads	No_reads	No_reads	No_reads	0	0	0
chr10	75397668	75397669	0	0	0	0	0	0	No_reads	No_reads	No_reads	No_reads	0	0.0026738	No_reads	0	0	0
chr10	79397297	79397298	0.0454545	0.0263158	0.222857	0	0.0860417	0	No_reads	0	0.690476	0.5	0	0	No_reads	0	0	0
chr10	79595573	79595574	0	0	0	0	0	0	0	0	0	0	0	0	No_reads	0	0	0
chr10	88277580	88277581	0	0	0	0	0	0	0	0	0	0.0208333	0	0	0	0	0	0
chr10	97106164	97106165	0	0.136364	0	0.928571	No_reads	0	0.833333	No_reads	No_reads	0	0	No_reads	No_reads	0	0	0
chr10	99439421	99439422	0	0	0	0	0	0	0	0	0	0	0	0	0	0	0	0
chr10	101995500	101995501	0	0	0	0	No_reads	0	0	0	No_reads	0	0	No_reads	0	0	0	0
chr10	101997853	101997854	0	0	0	0	0	0	0	0	0	0	0	0	0	0	0	0
chr10	103558808	103558809	0	0	0	0	0	0	0	0	0	0.00364964	0	0	0	0	0	0
chr11	8158981	8158982	No_reads	0	0	0	No_reads	0	0	No_reads	No_reads	0	No_reads	No_reads	No_reads	0	0	0
chr11	10051320	10051321	0	No_reads	0	No_reads	No_reads	0	0	0	0	0	0	0	0	0	No_reads	0
chr11	11292814	11292815	0	0	0	0	0	0	0	0	0	0	0	0	No_reads	0	0	0
chr11	16362560	16362561	No_reads	No_reads	No_reads	No_reads	No_reads	No_reads	No_reads	No_reads	No_reads	No_reads	No_reads	No_reads	No_reads	No_reads	0	No_reads
chr11	62397340	62397341	0	0	0	0	0	0	0	0	0	0	0	0	0	0	0	0
chr11	62458274	62458275	0	0	0	0	0	0.539788	0	0.58	0	0	0.493244	0	0.735069	0	0	0
chr11	62761335	62761336	No_reads	No_reads	No_reads	No_reads	No_reads	0	No_reads	No_reads	No_reads	No_reads	No_reads	No_reads	No_reads	No_reads	No_reads	No_reads
chr11	64526155	64526156	0	0	0	0	0	0	0	No_reads	0	0	0	0	No_reads	0	0	0
chr11	65144074	65144075	1	1	1	1	1	1	1	1	No_reads	1	1	1	1	0	1	1
chr11	65314321	65314322	0	0	0	0	0.00943396	0	0	0	0.0263158	0	0	0	0	0	0	0.00284091
chr11	66620032	66620033	0.00806452	0	0	0	0	0	No_reads	0	0	0	0	0	0	0	0	0
chr11	74977214	74977215	0	0	0	0	0	0	0	0	0	0	0	0	0	0	0	0
chr11	74977222	74977223	0	0	0	0	0	0	0	0	0	0	0	0	0	0	0	0
chr11	74977224	74977225	0	0	0.00925926	0	0	0	0	0	0	0	0	0	0	0	0	0
chr11	74977265	74977266	0	0	0	0	0	0	0	0	0	0	0	0	0	0	0	0
chr11	74988425	74988426	0	0	0	0	0	0	0	0	0	0	0	0	0	0	0	0
chr11	77412341	77412342	0	0	0	0	0	0	0	0	0	0	0	0	0	0	0	0
chr11	77790652	77790653	1	1	0.0014881	0.997207	0.46496	0.997059	1	1	1	1	0.479885	0.992188	1	1	0.44084	1
chr11	88029399	88029400	0	0	0	0	0	0	0	0	0	0	0	0	0	0	0	0
chr11	92895919	92895920	0	0	0	0.4375	0	0	0	0	0	0	0	No_reads	1	0	0	0.615385
chr11	102272857	102272858	0.0078125	0	0	0	0	0.00833333	0.00340136	0	0	0.00546448	0	0	0	0	0	0
chr11	116633734	116633735	0	0	0	0	0	0	0	0	0	0	0	0	0	0	0.435185	0
chr11	124626486	124626487	0	0	0	0	0	0	0	0	0.000976562	0	0	0	0	0	0	0
chr11	130109718	130109719	No_reads	No_reads	0	0	No_reads	0	0	0	0	0	0	No_reads	0	0	0	0
chr12	8212759	8212760	0	0	0	0	No_reads	0	0	0	0	0	0	No_reads	0	0	0	No_reads
chr12	10324602	10324603	No_reads	No_reads	No_reads	No_reads	No_reads	0	No_reads	No_reads	0	No_reads	No_reads	No_reads	No_reads	No_reads	0	No_reads
chr12	10324607	10324608	No_reads	No_reads	No_reads	No_reads	No_reads	0	No_reads	No_reads	0	No_reads	No_reads	No_reads	No_reads	No_reads	0	No_reads
chr12	10324624	10324625	No_reads	No_reads	No_reads	No_reads	No_reads	0	No_reads	No_reads	0	No_reads	No_reads	No_reads	No_reads	No_reads	0	No_reads
chr12	10324656	10324657	0	No_reads	0	No_reads	No_reads	0	0	No_reads	0	No_reads	No_reads	No_reads	No_reads	0	0	No_reads
chr12	10324657	10324658	0	No_reads	0	No_reads	No_reads	0	0	No_reads	0	No_reads	No_reads	No_reads	No_reads	0	0	No_reads
chr12	45567118	45567119	0.747976	No_reads	1	0.107143	0.0357143	0.2	0.25	0.75	0	0	0.302778	No_reads	0.211364	0.25	0.407407	0
chr12	45567218	45567219	0.3125	0.653846	1	0.167857	0	0.47619	0.46875	0.766667	0.354779	0	0.225	0.941176	0	0.547619	0.566667	1
chr12	45567605	45567606	0.6	1	0.823529	0.107143	0.466667	1	0.227273	No_reads	0.342105	0	0.375	No_reads	0	0.428571	0.666667	0.565217
chr12	45567673	45567674	0.729091	0.704545	0.751082	0.212302	0.78125	0	0.369048	0.882353	0.117647	0.09375	0.314103	1	0	0.78869	0.977273	0.2
chr12	45567926	45567927	0	0	0	0	0	0	0	0	0	0	0	No_reads	0	0	0	0
chr12	45567945	45567946	1	0	1	0.467391	0.2	0.692308	1	0.666667	0.0909091	0.182927	0.597561	No_reads	0.236842	0.559524	0.785714	1
chr12	49580179	49580180	No_reads	No_reads	0	0	0	0	1	No_reads	0	0	0.5	0	0	No_reads	0.75	No_reads
chr12	49580194	49580195	0	0	0	0	0	0	0	No_reads	0	0	0	0	0	0	0	No_reads
chr12	50189634	50189635	0.1	0	0	0.125	0	0.0625	0	0	0	No_reads	0	0	0.0333333	0	0	0.125
chr12	53553417	53553418	0	0	0	0	0	0	0	0	0	0	0	No_reads	0	0	0	0
chr12	77253327	77253328	0	0	0	0	0	0	No_reads	No_reads	0	No_reads	0	No_reads	No_reads	0	No_reads	No_reads
chr12	77256963	77256964	0	0	0	0	0	0	0	0	0	0	0	0	No_reads	0	0	0
chr12	88500843	88500844	0	0	0	0	No_reads	0	0	No_reads	No_reads	No_reads	No_reads	No_reads	0	0	0	0
chr12	110826387	110826388	0	0	0	0	0	0	0	0	0	0	0	0	0	0	0	0
chr12	121691179	121691180	0	0	0	0	0	0	0	0	0	0	0	0	0.00485437	0	0	0
chr12	121986781	121986782	No_reads	No_reads	0	No_reads	No_reads	No_reads	No_reads	No_reads	No_reads	No_reads	No_reads	No_reads	No_reads	No_reads	No_reads	No_reads
chr13	20304477	20304478	0	0	0	0	0	0	0	No_reads	0	0	0	0	0	0	0	0
chr13	21955604	21955605	0	0	0	0	0	0	0	0	0	0	0	0	0	0.1	0	0
chr13	33700244	33700245	0	0	0	0	0	No_reads	0	0	0	No_reads	0	0	No_reads	0	0	0
chr13	42407525	42407526	No_reads	0	0	No_reads	0	0	0	0	No_reads	No_reads	0	0	0	0	No_reads	0
chr13	52991225	52991226	0	0	0	0	0.2	0	0	0	0	0	0	0	0	0	0	0
chr14	20841947	20841948	0	0	0	0	0	0	0	0	0	0	0	0	0	0	0	0
chr14	20916957	20916958	0.272727	1	0.45	1	1	0.583333	0.5	1	0.413889	0.5	0	1	0.340909	0	0.208333	1
chr14	20920210	20920211	0	0	0.0588235	0	0	0	0	0	0	0	0	0	0	0	0.287037	0
chr14	21490635	21490636	0	0	0	0	0	0	0	0	0	0	0	0	0	0	0	0.00247525
chr14	26917514	26917515	0	0	0	0	0	0	0	No_reads	0	0	0	0	No_reads	0	0	0
chr14	50760848	50760849	0	0	0	No_reads	No_reads	0	0	0	No_reads	0	0	No_reads	0	No_reads	0	No_reads
chr14	68157042	68157043	0	0	0	0	0	0	0	0	0	0	0	0	0	0	0	0
chr14	70990510	70990511	No_reads	No_reads	No_reads	No_reads	No_reads	No_reads	No_reads	No_reads	No_reads	No_reads	No_reads	No_reads	No_reads	No_reads	0	No_reads
chr14	73746096	73746097	No_reads	0	No_reads	No_reads	0	0.04	No_reads	0	0	0	0	No_reads	0	0	0	0
chr14	73753877	73753878	0	0	0	0	0	0	0	0	0	0	0	0	0	0	0	0
chr14	96798705	96798706	0	0	0	0	No_reads	0	0	0	0	0	0	No_reads	No_reads	0	0	0
chr14	101302616	101302617	0	0	0	0	0	0	No_reads	0	0	0	0	No_reads	No_reads	0	0	0
chr14	101302621	101302622	0	0	0	0	0	0	No_reads	0	0	0	0	No_reads	No_reads	0	0	0
chr14	101302625	101302626	0	0	0	0	0	0	No_reads	0	0	0	0	No_reads	No_reads	0	0	0
chr14	101302628	101302629	0	0	0	0	0	No_reads	No_reads	0	0	0	0	No_reads	No_reads	0	0	0
chr14	105421915	105421916	1	0	0	No_reads	0	No_reads	No_reads	No_reads	No_reads	No_reads	0	No_reads	No_reads	0	0	0
chr15	29561628	29561629	0	0	0	0	0	0	0	0	0	0	0.00684932	0	0	0	0	0
chr15	34528394	34528395	0	0	0	0	0	0	0	0	No_reads	0	0	No_reads	0	0	0	0
chr15	35168159	35168160	0	No_reads	0	0	No_reads	No_reads	No_reads	No_reads	0	No_reads	No_reads	No_reads	No_reads	0	0	0
chr15	41821751	41821752	0	0	0	No_reads	0	No_reads	0	No_reads	1	No_reads	1	1	No_reads	0	No_reads	No_reads
chr15	43708462	43708463	0	0	0	0	0	0	0	0	0	0	0	0	0	0	0	0
chr15	43826928	43826929	0.0185185	0	0.107183	0	0	0	0	0	0	0	0	0	0	0	0	0
chr15	45401091	45401092	No_reads	No_reads	No_reads	No_reads	No_reads	0	0	No_reads	0	No_reads	0	No_reads	No_reads	0	0	0
chr15	48461017	48461018	0	No_reads	0	No_reads	0	0	0	No_reads	No_reads	No_reads	0	No_reads	No_reads	0	0	0
chr15	48461023	48461024	No_reads	No_reads	0	No_reads	No_reads	0	No_reads	No_reads	No_reads	No_reads	0	No_reads	No_reads	0	0	0
chr15	48704900	48704901	0	0	0	0	0	0	0	0	0	0	0	0	No_reads	0	0	0
chr15	52664372	52664373	0	0	0	0	No_reads	No_reads	0	No_reads	No_reads	0	0	No_reads	0	0	0	0
chr15	53997326	53997327	No_reads	No_reads	No_reads	No_reads	No_reads	0	No_reads	0	No_reads	No_reads	No_reads	No_reads	No_reads	0	No_reads	0
chr15	65257732	65257733	0	0	0	0	0	0	0	0	0	0	0	0	0	0	0	0
chr15	65425318	65425319	0.348214	0	0	0	0	0.5	0	0	0	0	0.204412	0	0	0	0	0
chr15	65425333	65425334	0	0	0	0.0357143	0	0	0	0	0	0.195833	0.434211	0	0	0	0.0588235	0
chr15	65425685	65425686	No_reads	No_reads	No_reads	No_reads	No_reads	0	0	0	0.445455	0.0929825	0	0	0	No_reads	No_reads	0
chr15	65425991	65425992	0	No_reads	0	No_reads	0	0	0	0	0	0	0	0	0	No_reads	No_reads	No_reads
chr15	65426066	65426067	0	0	0	0.166667	0	0	0	0	0	0	0.166667	0	0	0	0	0
chr15	70351033	70351034	0	0	0	0	0	0	0	0	0	0	0	No_reads	0	0	0	0
chr15	72338402	72338403	0	0	0	0	0	0	0	No_reads	No_reads	0	No_reads	0	0	0	0	0
chr15	72637794	72637795	1	1	1	1	1	1	1	1	1	1	1	1	1	1	1	1
chr15	72641582	72641583	0	0	0	0	0	0	0	0	0	0	0	0	0	0	0	0
chr15	74963881	74963882	0	0	0	0	0	0	0	0	0	0	0	0	0	0	0.00641026	0
chr15	77471316	77471317	0	0	0	0	0	0	0	0	0	0	No_reads	0	0	0	0	0
chr15	82336644	82336645	0	0	0	0	0	0	0	No_reads	0	0	0	0	0	0	0	0
chr15	83687532	83687533	0	0	0	0	0	0	0	0	0	0	0	0	0	0	0	0
chr16	68056	68057	No_reads	No_reads	No_reads	No_reads	No_reads	No_reads	No_reads	No_reads	No_reads	No_reads	No_reads	No_reads	No_reads	1	No_reads	No_reads
chr16	1827755	1827756	0	0	0	0	0	0	0	0	0	0	0	0	0	0	0	0
chr16	2012099	2012100	0	0	0	0	0	0	No_reads	No_reads	No_reads	0	0	0	No_reads	0	0	0
chr16	2012104	2012105	0	0	0	0	0	0	No_reads	No_reads	No_reads	0	0	0	No_reads	0	0	0
chr16	2012168	2012169	0	0	0	0	0	0	0	0	0	0	0	0	0	0	0	0
chr16	2012177	2012178	0	0	0	0	0	0	0	0	0	0	0	0	0	0	0	0
chr16	2012180	2012181	0	0	0	0	0	0	0	0	0	0	0	0	0	0	0	0
chr16	2012183	2012184	0	0	0	0	0	0	0	0	0	0	0	0	0	0	0	0
chr16	2012226	2012227	0	0	0	0	0	0	0	0	0	0	0	0.333333	0	0	0	0
chr16	2012231	2012232	0	0	0	0	0	0	0	0	0	0	0	0	0	0	0	0
chr16	2012250	2012251	0	0	0	0	0	0	0	0	0	0.00909091	0	0	0	0	0	0
chr16	2012262	2012263	0	0.0227273	0	0	0	0	0	0	0	0	0	0	No_reads	0	0	0
chr16	11773110	11773111	0	0	0	0	0	0	0	0	0	0	0	0	0	0	0	0
chr16	11815520	11815521	0	0	0	0	0	0	0	0	0	0	0	0	0	0	0	0
chr16	12798507	12798508	0	0	0	0	0	0	0	0	0	0	0	No_reads	0	0	0	0
chr16	20331701	20331702	No_reads	No_reads	No_reads	No_reads	No_reads	0	No_reads	No_reads	0	No_reads	No_reads	No_reads	No_reads	No_reads	0	No_reads
chr16	20335368	20335369	No_reads	No_reads	No_reads	No_reads	No_reads	0	No_reads	No_reads	0	No_reads	0	No_reads	No_reads	No_reads	No_reads	No_reads
chr16	28118947	28118948	0	0	0	0	0	0	0	0	0	0	0	0	0	0	0	0
chr16	28925904	28925905	0	0	0	0	0	0	0	No_reads	0	0	0	No_reads	0	0	0	0
chr16	29559893	29559894	No_reads	No_reads	No_reads	No_reads	No_reads	No_reads	No_reads	No_reads	No_reads	No_reads	No_reads	No_reads	No_reads	No_reads	No_reads	No_reads
chr16	31098928	31098929	No_reads	0	0	0	0	0	No_reads	0	0	0	0	No_reads	No_reads	0	No_reads	No_reads
chr16	67709488	67709489	0	0	0	0	0	0	0	0	0	0	0	0	0	0	0	0
chr16	81295901	81295902	No_reads	No_reads	0	No_reads	No_reads	0	No_reads	No_reads	No_reads	No_reads	No_reads	No_reads	No_reads	No_reads	0	No_reads
chr17	1268206	1268207	0	0	0	0	0	0	0	0	0	0	0	0	0	0	0	0
chr17	1373517	1373518	0.00282486	1	1	1	0.455087	1	1	0.530075	0.416193	0.546112	1	1	1	1	1	1
chr17	1686409	1686410	1	1	0.4	1	No_reads	0.5	1	1	No_reads	1	1	0	No_reads	1	1	1
chr17	3458071	3458072	No_reads	1	No_reads	No_reads	No_reads	No_reads	No_reads	No_reads	No_reads	No_reads	No_reads	No_reads	No_reads	No_reads	No_reads	No_reads
chr17	4937574	4937575	No_reads	No_reads	1	No_reads	No_reads	No_reads	No_reads	No_reads	0	No_reads	1	No_reads	No_reads	1	No_reads	No_reads
chr17	10400444	10400445	No_reads	No_reads	No_reads	0	No_reads	No_reads	No_reads	No_reads	No_reads	0	0	0	No_reads	No_reads	0	0
chr17	26902512	26902513	0	0	0	0	0	0	0	0	0	0	0	No_reads	0	0	0	0
chr17	33768333	33768334	0	0	No_reads	0	0	0	No_reads	0	0	0	No_reads	No_reads	0	0	0	0
chr17	34866718	34866719	0	0	0.166667	0	No_reads	0	0	0	0	0	0	No_reads	0	0	0	0
chr17	35902594	35902595	0	0	0	0	0	0	0	0	0	0	0	0	0	0	0	0
chr17	40733887	40733888	0	0	0	0	0	0	0	0	0	0	0	0	0	0	0.00359712	0
chr17	40970661	40970662	0	0	0	0	0	0	0	0	0	0	0	0	0	0	0	0
chr17	42475812	42475813	0	0	0.0612745	0	0	0	0	0	0	0	0	0	0	0	0.0683761	0
chr17	43045229	43045230	No_reads	No_reads	No_reads	No_reads	No_reads	0	0	No_reads	0	0	0	No_reads	No_reads	No_reads	No_reads	No_reads
chr17	47783654	47783655	0.0754717	0	0	0	0	0	0	0	0	0	0	0	0	0	0	0
chr17	59668405	59668406	1	1	1	0.95	1	1	1	1	1	1	0.98	1	1	1	0.0362319	1
chr17	62782688	62782689	No_reads	No_reads	No_reads	No_reads	No_reads	No_reads	No_reads	No_reads	No_reads	No_reads	No_reads	No_reads	No_reads	1	No_reads	No_reads
chr17	64222152	64222153	No_reads	No_reads	No_reads	No_reads	No_reads	0	No_reads	0	No_reads	No_reads	No_reads	No_reads	No_reads	No_reads	No_reads	No_reads
chr17	67252363	67252364	0	0	0	0	0	0	0	0	0	0	0	0	0	0	0	0
chr17	72840624	72840625	0	0	0	0	0	0	0	No_reads	No_reads	No_reads	0	No_reads	No_reads	0	0	0
chr17	73916430	73916431	1	0	0	0	0.2	0	No_reads	0	0.5	0	0	0	0	0	0	0
chr17	74714881	74714882	0	0	0	0	0	0	0	0.0555556	0	0	0	0	0	0	0	0
chr17	80041163	80041164	0.0026046	0	0	0.000294985	0	0	0	0	0	0.00735294	0	0	0	0.00119617	0	0
chr18	216556	216557	0	0	0	0	0	0	0	0	0	0	0	0	0	0	0	0
chr18	19239177	19239178	0	0	0	0	0	0	0	0	0	0	0	0	0	0	0	0
chr18	48723468	48723469	No_reads	No_reads	No_reads	No_reads	No_reads	0	0	0	0.219697	0	0.0625	0	0	No_reads	No_reads	No_reads
chr18	55274823	55274824	0	0	0	0	0	0	0	0	0	0	0	0	0	0	0	0
chr18	67540444	67540445	0	No_reads	No_reads	No_reads	No_reads	No_reads	No_reads	No_reads	No_reads	0	No_reads	No_reads	0	No_reads	No_reads	0
chr18	67794818	67794819	0	0	No_reads	No_reads	No_reads	No_reads	0	No_reads	No_reads	No_reads	0	No_reads	0	0	0	No_reads
chr19	1398975	1398976	0	0	0	0	0	0	0	0	0	0	0	0.000899281	0	0	0	0
chr19	2939384	2939385	0.285714	0	0	0	No_reads	No_reads	No_reads	No_reads	0	No_reads	No_reads	No_reads	No_reads	0	0	0.1
chr19	3002385	3002386	0	0	0	0	0	0	0	0	0	0	0	0	0	0	0	0
chr19	8994189	8994190	No_reads	No_reads	No_reads	No_reads	No_reads	No_reads	No_reads	No_reads	No_reads	No_reads	No_reads	No_reads	No_reads	No_reads	No_reads	No_reads
chr19	13947314	13947315	No_reads	0	No_reads	0	No_reads	0	No_reads	No_reads	No_reads	No_reads	No_reads	No_reads	0	0	0	0
chr19	13947321	13947322	No_reads	0	No_reads	0.06	No_reads	0	No_reads	No_reads	No_reads	No_reads	No_reads	No_reads	0.1875	0	0	0
chr19	13947327	13947328	No_reads	0	No_reads	0	No_reads	0	No_reads	No_reads	No_reads	No_reads	0	No_reads	0.423611	1	0	0
chr19	14593604	14593605	0.047619	0.03125	0.0833333	0	0	0	0	0	0.0906593	0	0.122399	0	0	0	0	0
chr19	14593692	14593693	0.0909091	0.025	0.333333	0.291667	0.0227273	0	0.0333333	0	0.0746528	0	0.0263158	0	0	0	0.0555556	0
chr19	15540396	15540397	0	0	0	No_reads	0	0	No_reads	No_reads	0	No_reads	0	No_reads	No_reads	0	No_reads	No_reads
chr19	17367434	17367435	0	0	No_reads	0.333333	0	0.666667	0	0	0	0.416667	0.933333	0	No_reads	1	0	0
chr19	23544207	23544208	0	0	0	0	No_reads	0	0	0	No_reads	0	0	0	0	0	No_reads	0
chr19	36044710	36044711	No_reads	No_reads	No_reads	No_reads	No_reads	No_reads	No_reads	No_reads	No_reads	No_reads	No_reads	No_reads	No_reads	No_reads	No_reads	0
chr19	36045934	36045935	No_reads	No_reads	No_reads	No_reads	No_reads	No_reads	No_reads	No_reads	No_reads	No_reads	No_reads	No_reads	No_reads	No_reads	0	No_reads
chr19	36046434	36046435	No_reads	No_reads	No_reads	No_reads	No_reads	No_reads	No_reads	No_reads	No_reads	No_reads	No_reads	No_reads	No_reads	No_reads	No_reads	No_reads
chr19	36046594	36046595	No_reads	No_reads	No_reads	No_reads	No_reads	No_reads	No_reads	No_reads	No_reads	No_reads	No_reads	No_reads	No_reads	No_reads	No_reads	No_reads
chr19	36046630	36046631	No_reads	No_reads	No_reads	No_reads	No_reads	No_reads	No_reads	No_reads	No_reads	No_reads	No_reads	No_reads	No_reads	No_reads	No_reads	No_reads
chr19	36050883	36050884	No_reads	No_reads	No_reads	No_reads	No_reads	No_reads	No_reads	No_reads	No_reads	No_reads	No_reads	No_reads	No_reads	No_reads	No_reads	No_reads
chr19	36051487	36051488	No_reads	No_reads	0	No_reads	No_reads	No_reads	No_reads	No_reads	No_reads	No_reads	No_reads	No_reads	No_reads	No_reads	0	No_reads
chr19	36053486	36053487	No_reads	No_reads	No_reads	No_reads	No_reads	No_reads	No_reads	No_reads	No_reads	No_reads	No_reads	No_reads	No_reads	No_reads	No_reads	No_reads
chr19	37309556	37309557	0	0	0	0	0	0	0	0	0	0	0	0	No_reads	0	0	0
chr19	37310343	37310344	1	0.0769231	0.944444	0	0	0	0	0	0	1	1	No_reads	0	0	0	0
chr19	37643538	37643539	No_reads	No_reads	No_reads	No_reads	0	0	0	No_reads	0	No_reads	0	No_reads	0	0	0	No_reads
chr19	37643634	37643635	No_reads	No_reads	0	No_reads	No_reads	No_reads	No_reads	No_reads	No_reads	No_reads	No_reads	No_reads	No_reads	No_reads	No_reads	No_reads
chr19	37643671	37643672	No_reads	No_reads	0	No_reads	No_reads	No_reads	No_reads	No_reads	No_reads	No_reads	No_reads	No_reads	No_reads	No_reads	No_reads	No_reads
chr19	38189365	38189366	0	0.05	0	0	0	0	0	No_reads	0	0	0	No_reads	0	0	0	0
chr19	41211080	41211081	0	0	0	0	0	0	0	0	0	0	0	0	0	0	0	0
chr19	44777177	44777178	No_reads	No_reads	0.166667	0	No_reads	No_reads	0	No_reads	No_reads	No_reads	0	0	No_reads	0	0	0
chr19	44778708	44778709	No_reads	0	0	0	0	0	0	No_reads	No_reads	0	0	0	0	0	0	0
chr19	44793146	44793147	0	0	0	0	0	No_reads	0	0	No_reads	No_reads	0	0	0	0	0	0
chr19	44891783	44891784	No_reads	No_reads	No_reads	1	1	1	1	No_reads	0	No_reads	1	No_reads	1	0.5625	1	1
chr19	45810067	45810068	0	0	0	0.000158932	0	0	6.98617e-05	No_reads	No_reads	0	0	0.000121385	0	0	0.00167224	7.43716e-05
chr19	45811678	45811679	0	No_reads	0	0	0	No_reads	0	No_reads	No_reads	0	No_reads	0.000375811	No_reads	0	0	0
chr19	45821091	45821092	No_reads	No_reads	No_reads	0	No_reads	No_reads	0	No_reads	No_reads	0	No_reads	5.11561e-05	No_reads	No_reads	0	0
chr19	45822965	45822966	0	0	No_reads	0	0	No_reads	0	0	No_reads	0	No_reads	0.000525407	No_reads	0	0	0
chr19	47030289	47030290	No_reads	No_reads	No_reads	No_reads	No_reads	No_reads	No_reads	No_reads	No_reads	No_reads	No_reads	No_reads	No_reads	No_reads	No_reads	No_reads
chr19	47152736	47152737	No_reads	No_reads	No_reads	No_reads	No_reads	0	0.1	No_reads	0.472222	0	0.0574534	0	No_reads	No_reads	No_reads	No_reads
chr19	47225528	47225529	0	0	0	0	0	0	0	0	0	0	0	0	0	0.0172414	0	0
chr19	49368852	49368853	0	0	0	0	0	0	0	0	No_reads	0	0	No_reads	No_reads	0	0	0
chr19	50167961	50167962	0	0.0384615	0	0	0	0	0	0	0	0.0217391	0	0	0	0	0	0
chr19	50662821	50662822	No_reads	No_reads	No_reads	No_reads	No_reads	No_reads	No_reads	No_reads	No_reads	No_reads	No_reads	No_reads	No_reads	No_reads	0	No_reads
chr19	52538519	52538520	0	0	0.15	0	0	0	0	0	0	0	0	No_reads	0	0	0	0
chr19	53269117	53269118	0	0	0	0	0	0	0	0	0	0	0	No_reads	0	0	0	0
chr19	53740866	53740867	No_reads	0	No_reads	0	No_reads	No_reads	0	No_reads	No_reads	No_reads	No_reads	No_reads	No_reads	0	0	0
chr19	54779828	54779829	No_reads	No_reads	No_reads	0	No_reads	No_reads	No_reads	No_reads	No_reads	No_reads	No_reads	No_reads	0	No_reads	No_reads	No_reads
chr19	56895362	56895363	No_reads	0.75	0.142857	0	0	0	0	No_reads	No_reads	No_reads	0	No_reads	No_reads	0	0	0
chr19	56895427	56895428	No_reads	0	0.4	No_reads	0	0	0	No_reads	0	0	0.0952381	No_reads	0	0	0	0
chr19	56896202	56896203	0	0	0	No_reads	0	0.274725	0	No_reads	No_reads	0	0	No_reads	0	0.275	0	0
chr19	57967251	57967252	0	0.25	0	0	1	0	0	No_reads	No_reads	No_reads	No_reads	No_reads	No_reads	0.267857	0	0
chr19	58199148	58199149	0	0	No_reads	0	No_reads	0.416667	0	0	0	0	0	No_reads	0	0	0	0.0794118
chr19	58199400	58199401	No_reads	0	0	0	0	0	0	0	No_reads	0	No_reads	0	0	0	0	0
chr19	58199401	58199402	No_reads	0	0	0	0	0	0	0	No_reads	0	No_reads	0	0	0	0	0
chr19	58199409	58199410	No_reads	0	0	0	0	0	0	0	0	0	No_reads	0	0	0	0	0
chr19	58199652	58199653	0	0	0	0	No_reads	0	0	No_reads	No_reads	0	0	0	0	0	0	0
chr19	58214146	58214147	No_reads	0	0	No_reads	0	No_reads	0	No_reads	No_reads	0	No_reads	No_reads	No_reads	No_reads	No_reads	No_reads
chr19	58388362	58388363	0	0	0	0	1	0	No_reads	0	No_reads	0	No_reads	No_reads	No_reads	1	0	0
chr19	58420161	58420162	0	1	0	0	0	0	1	0	0	No_reads	1	No_reads	0	0	No_reads	No_reads
chr19	58420166	58420167	0	1	0.2	0	No_reads	No_reads	0	1	0	No_reads	1	No_reads	0	0	1	No_reads
chr19	58420302	58420303	No_reads	No_reads	No_reads	No_reads	No_reads	No_reads	No_reads	No_reads	No_reads	No_reads	No_reads	No_reads	No_reads	No_reads	No_reads	No_reads
chr19	58420429	58420430	No_reads	No_reads	0	0	No_reads	No_reads	No_reads	No_reads	No_reads	No_reads	No_reads	No_reads	No_reads	0	No_reads	No_reads
chr19	58420659	58420660	No_reads	No_reads	0	0	No_reads	No_reads	No_reads	No_reads	No_reads	0	No_reads	No_reads	No_reads	0	No_reads	No_reads
chr19	58421265	58421266	No_reads	No_reads	No_reads	No_reads	No_reads	No_reads	No_reads	No_reads	No_reads	No_reads	No_reads	No_reads	No_reads	No_reads	No_reads	No_reads
chr19	58639361	58639362	0	0	0	0	0	0	0	0	0	0	0	0	0	0	0	0
chr2	17699633	17699634	No_reads	No_reads	No_reads	No_reads	No_reads	No_reads	No_reads	No_reads	No_reads	No_reads	No_reads	No_reads	No_reads	No_reads	0	No_reads
chr2	20113353	20113354	0	0	0	0	0	0	0	0	0	0	0	0	0	0	0	0
chr2	23985182	23985183	0	0	0	0	No_reads	0	0	0	0	0	0	No_reads	0	0	0	0
chr2	48921374	48921375	No_reads	No_reads	No_reads	1	No_reads	No_reads	No_reads	No_reads	No_reads	No_reads	No_reads	No_reads	No_reads	0	No_reads	No_reads
chr2	48921384	48921385	No_reads	No_reads	No_reads	0	No_reads	No_reads	No_reads	No_reads	No_reads	No_reads	No_reads	No_reads	No_reads	0	No_reads	No_reads
chr2	48921385	48921386	No_reads	No_reads	No_reads	0	No_reads	No_reads	No_reads	No_reads	No_reads	No_reads	No_reads	No_reads	No_reads	0	No_reads	No_reads
chr2	63661033	63661034	0	No_reads	0	0	0	No_reads	0	No_reads	0	No_reads	No_reads	No_reads	0	No_reads	0	0
chr2	63666990	63666991	0	0	0	0	0	0	0	0	0	No_reads	No_reads	No_reads	0	0	0	0
chr2	64147595	64147596	0	0	0	0	0	0	0	0	0	0	0	0	0	0	0	0
chr2	64147597	64147598	0	0	0	0	0	0	0	0	0	0	0	0	0	0	0	0
chr2	64147644	64147645	0	0	0	0	0	0	0	0	0	0	0	0	0	0	0	0
chr2	64147702	64147703	0	0	0	0	0	0	0	0	0	0	0	No_reads	0	0	0.01	0
chr2	64148406	64148407	0	0	0	0	0	0	0	0	0	0	0	0	0	0	0	0
chr2	64176194	64176195	0	0	0	No_reads	0	0	0	0	0	0	0	0	0	0	0	0
chr2	64199368	64199369	0	No_reads	0	No_reads	0	0	No_reads	0	0	0	No_reads	No_reads	No_reads	0	0	0
chr2	64208968	64208969	0	No_reads	0	0	0	0	0	0	0	No_reads	0	No_reads	0	0	0	0
chr2	68358534	68358535	0	0	0	0	0	0	0	0	0	0	0	0	0	0	0	0
chr2	69554126	69554127	0	0	0	0	0	0	0	0	0	0	0	0.027027	0	0	0	0
chr2	69741673	69741674	0	0	0	0	0	0	0	No_reads	0	0	0	0	0	0	0	0
chr2	97279299	97279300	0.0625	0	0	0	0	0	0	0	0	0	0	0	0	0	0	0
chr2	127808045	127808046	0	0	0	0	0	0	0	0	0	0	0	0	0	0	0	0
chr2	130902398	130902399	No_reads	No_reads	0	No_reads	No_reads	No_reads	No_reads	No_reads	No_reads	0	No_reads	No_reads	No_reads	0	0	0
chr2	133402771	133402772	No_reads	0	0	0	0	0	No_reads	0	0	0	0	No_reads	No_reads	0	0	0
chr2	133402811	133402812	0	0	0	0	0	0	No_reads	0	0	0	0	No_reads	No_reads	0	0	0
chr2	133402829	133402830	0	0	0	0	0	0	No_reads	0	0	0	0	No_reads	No_reads	0	0	0
chr2	133402990	133402991	No_reads	0	0	0	0	0	No_reads	0	0	0	0	No_reads	No_reads	0	0	0
chr2	133403044	133403045	No_reads	0	0	0	0	0	0	0	0	0	0	No_reads	0	0	0	0
chr2	133403045	133403046	No_reads	0	0	0	0	0	0	0	0	0	0	No_reads	0	0	0	0
chr2	133403108	133403109	No_reads	0	0	0	0	0	0	0	0	0	0	No_reads	No_reads	0	0	0
chr2	133403157	133403158	No_reads	No_reads	0	0	0	0	0	0	0	0	0	No_reads	No_reads	0	0	0
chr2	133403723	133403724	No_reads	0	0	0	0	0	No_reads	0	0	0	0	No_reads	No_reads	0	0	0
chr2	133403767	133403768	No_reads	0	0	0	0	0	No_reads	0	0	0	0	No_reads	No_reads	0	0	0
chr2	160294778	160294779	0	No_reads	No_reads	No_reads	No_reads	No_reads	No_reads	No_reads	0	No_reads	No_reads	No_reads	No_reads	1	No_reads	No_reads
chr2	175300885	175300886	0	0	0	0	0	0	0	0	0	0	0	0	0	0	0	0
chr2	198352626	198352627	0	0	0	0	0	0.025	0	0	0	0	0	0	0	0	0	0
chr2	216284051	216284052	0	0	0	0	0	0	0	0	0	0	0	0	No_reads	0	0	0
chr2	225661683	225661684	0	0	No_reads	0	No_reads	No_reads	No_reads	0	No_reads	No_reads	No_reads	No_reads	0	No_reads	No_reads	No_reads
chr2	234774925	234774926	0	0	0	0	0	0	0	0	0	0	0	0	0	No_reads	0	0
chr2	234774935	234774936	0	0.125	0.5	0	No_reads	0	0.166667	0	0.916667	1	0.25	1	0.5	No_reads	0.012605	0.0909091
chr2	234775010	234775011	0	0.6	0.666667	0	No_reads	0.513889	0.5	0.111111	No_reads	0.142857	0.369565	1	0.403933	0.3125	0.032967	0.0909091
chr2	234775040	234775041	0.961538	0.535714	0.895238	0.251553	0.821429	0.878499	0.366667	0.419643	1	1	0.5625	0.326087	0.729943	0.911765	0.192047	0.586842
chr2	238249107	238249108	0.398492	0	No_reads	0	0	0	0	0	0	0	0.268033	0	No_reads	0	0.204137	0
chr2	241700775	241700776	No_reads	No_reads	0	No_reads	0	No_reads	0	No_reads	No_reads	No_reads	0	No_reads	No_reads	No_reads	0	No_reads
chr20	3128402	3128403	0	0	0	0	0	0	0	0	0	0	0	0	0	0	0	0
chr20	23545584	23545585	No_reads	No_reads	No_reads	No_reads	No_reads	No_reads	No_reads	No_reads	No_reads	No_reads	No_reads	No_reads	No_reads	No_reads	0	No_reads
chr20	23618343	23618344	0	0	0	0.000920598	0.00154177	0	0	0	0.000490196	0.00129958	0.000284091	0.000894454	0.000265393	0	0	0
chr20	33337750	33337751	1	1	1	0.551136	1	1	0.6	0.666667	0.515356	0.508065	1	0.210591	1	0.308241	0.994845	1
chr20	36147533	36147534	0	0	0	0.00301205	0	0	0	0	0	0	0	0	0	0	0	0
chr20	39830724	39830725	0	0	0	0	0	0	0	0	No_reads	0	0	0	0	0	0	0
chr20	42939749	42939750	1	1	1	1	1	1	1	1	1	No_reads	1	1	1	1	1	1
chr20	44184374	44184375	No_reads	No_reads	No_reads	No_reads	No_reads	No_reads	No_reads	No_reads	No_reads	No_reads	No_reads	No_reads	No_reads	No_reads	0.3125	No_reads
chr20	44452977	44452978	0	0	0	0.000492126	0	0	No_reads	No_reads	0	0	0	7.25374e-05	No_reads	0	0	0
chr20	56186883	56186884	No_reads	1	No_reads	No_reads	No_reads	No_reads	No_reads	No_reads	No_reads	1	No_reads	No_reads	1	No_reads	No_reads	No_reads
chr21	34060638	34060639	No_reads	No_reads	0	No_reads	No_reads	0	No_reads	No_reads	No_reads	0	No_reads	No_reads	0	0	0	No_reads
chr21	43319400	43319401	0	0	0	0	0	0	0	0	0	0	0	No_reads	0	0	0	0
chr22	24087184	24087185	0	0	0	0	No_reads	No_reads	0	0	0	0	0	0	0	0	0	0
chr22	36007134	36007135	No_reads	No_reads	No_reads	0	0	0	0.000277895	0	No_reads	0	0	0.000215796	0	0	0	0.000825083
chr22	36894050	36894051	0	No_reads	0	No_reads	0	No_reads	0	No_reads	No_reads	No_reads	0	0	0	0	0	0
chr22	36900270	36900271	0	0.434588	1	1	1	1	0.651515	0.125	1	1	1	1	No_reads	1	0.685065	1
chr22	37770173	37770174	No_reads	No_reads	0	No_reads	0	No_reads	No_reads	No_reads	No_reads	No_reads	No_reads	No_reads	No_reads	No_reads	0	No_reads
chr22	42992253	42992254	0	0	0	0	0	0	0	0	0	0	0	0	0.0135135	0	0	0
chr22	46657118	46657119	No_reads	0	0.229167	No_reads	No_reads	No_reads	No_reads	No_reads	No_reads	No_reads	No_reads	No_reads	No_reads	0	0	No_reads
chr22	50943849	50943850	0	0	0	0	0	0	0	0	0	0	0	0	0	0	0	0
chr22	51021061	51021062	0	0	0	0	0	0	0	0	0	0	0	0	0	0	0	0
chr3	30903097	30903098	No_reads	No_reads	No_reads	No_reads	No_reads	No_reads	No_reads	No_reads	No_reads	No_reads	No_reads	No_reads	No_reads	No_reads	No_reads	No_reads
chr3	48668700	48668701	No_reads	No_reads	No_reads	0	No_reads	0	0	No_reads	0	0	0	No_reads	0	0	0	0
chr3	48789721	48789722	0	0	0	0	0	0	0	0	0	0	0	0	0	0	0	0
chr3	49338114	49338115	0	0	0	0	0	0	0	0	0	0	0	0	0	0	0	0
chr3	53267224	53267225	0.000747384	0	0	0	0	0	0	0	0	0	0	0	0	0.00115207	0	0
chr3	53322302	53322303	0	No_reads	0	No_reads	0	0	No_reads	No_reads	0	No_reads	0	No_reads	No_reads	0	0	0
chr3	57528559	57528560	No_reads	No_reads	No_reads	No_reads	No_reads	No_reads	No_reads	No_reads	0	No_reads	No_reads	No_reads	No_reads	0	0	No_reads
chr3	62860433	62860434	No_reads	No_reads	0	No_reads	No_reads	No_reads	0	No_reads	No_reads	0	No_reads	No_reads	No_reads	No_reads	No_reads	No_reads
chr3	64617505	64617506	0.118519	0.0625	0	0	0.5	0	0	No_reads	0.295918	0.5	0.25	0.4375	No_reads	0.5	No_reads	0
chr3	65425602	65425603	0	0	0	0	0	0	0	No_reads	0	No_reads	0	1	No_reads	0	0.166667	0
chr3	100553532	100553533	0	0	0	No_reads	No_reads	0	0	No_reads	0	0	0	No_reads	No_reads	0	No_reads	0
chr3	101085569	101085570	0	0	0	0	0	No_reads	0	0	0	0	0	No_reads	0	0	0	0
chr3	108475935	108475936	No_reads	No_reads	No_reads	No_reads	0	No_reads	No_reads	No_reads	No_reads	No_reads	No_reads	No_reads	No_reads	No_reads	No_reads	No_reads
chr3	119562118	119562119	0	0	0	0	No_reads	0	0	0	0	0	0	0	0	0	0	0
chr3	119562119	119562120	0	0	0	0	No_reads	0	0	0	0	0	0	0	0	0	0	0
chr3	121448766	121448767	0	0	0	0	0	0	0	0	0	0	0	0	0	0	0	0.475
chr3	124837683	124837684	No_reads	1	No_reads	No_reads	No_reads	1	No_reads	No_reads	No_reads	No_reads	No_reads	No_reads	No_reads	1	1	1
chr3	125824595	125824596	0	No_reads	0	0	0	0	0	0	0	0	0	0	No_reads	0	0	0
chr3	139195295	139195296	No_reads	No_reads	No_reads	No_reads	No_reads	No_reads	No_reads	No_reads	0	No_reads	No_reads	No_reads	No_reads	No_reads	No_reads	No_reads
chr3	141890268	141890269	No_reads	No_reads	0	No_reads	0	No_reads	No_reads	No_reads	No_reads	No_reads	No_reads	No_reads	No_reads	No_reads	No_reads	No_reads
chr3	148782633	148782634	No_reads	0	0	0	No_reads	0	0	No_reads	No_reads	No_reads	0	No_reads	No_reads	0	0	0
chr3	157820658	157820659	0	No_reads	No_reads	0	0	No_reads	No_reads	No_reads	No_reads	No_reads	No_reads	No_reads	No_reads	No_reads	No_reads	No_reads
chr3	185229463	185229464	No_reads	No_reads	No_reads	No_reads	No_reads	0	No_reads	No_reads	0.5	No_reads	1	No_reads	No_reads	No_reads	0	No_reads
chr3	194373831	194373832	0.414716	0.475801	0.455357	1	0	0.492656	0.496491	1	0.566667	1	1	1	1	0	0.413968	1
chr4	4440143	4440144	0	0	0	0	0	0	0	0	No_reads	0	0	0	0	0	0	0
chr4	10080599	10080600	0	0	0	0	0	0	0	0	0	0	0	0	0	0	0	0
chr4	17805278	17805279	0.0388889	0	0	0.0166667	0.286096	0	0	0	0	0.0475924	0.0739464	0	0	0.0415407	0	0
chr4	73984563	73984564	0	0	0	0	0	0	0	0	0	0	0	0	No_reads	0	0	0
chr4	77977163	77977164	0.0271868	0.00428816	0.026475	0.00192308	0.00383142	0	0.00102669	0	0.0600314	0.00314465	0.0415977	0	0.00286416	0.00256739	0.0435943	0.00835987
chr4	77979679	77979680	0.279739	0.05	0.186207	0.0285714	0.0290807	0.040796	0.0030581	0	0.200258	0.0613333	0.221599	0.0888031	0.0136986	0.0687831	0.31202	0.0376923
chr4	78665934	78665935	No_reads	0	0	0	0	No_reads	0	0	No_reads	0	No_reads	No_reads	0	0	No_reads	No_reads
chr4	84185398	84185399	0	0	0	0	0	0	0	0	0	0	0	0	0	0	0	0
chr4	89189403	89189404	0	0	0	0	0	0	0	0	0	0	0	0	0	0	0	0
chr4	103184239	103184240	0	0	0	0	0	0	0	0.0121951	0	0	0	No_reads	0	0	0	0
chr4	103590195	103590196	0	0	0	0	0	0	0	0	0	No_reads	0	No_reads	0	0	0	0
chr4	151749657	151749658	0	0	0	0	0	0.289474	0	0	0	0	0	0	0.194062	0	0	0
chr4	166021938	166021939	0	0	0	0	0	0	0	0	0	0	0	0	0	0	0	0
chr5	21802285	21802286	No_reads	No_reads	No_reads	No_reads	No_reads	No_reads	No_reads	No_reads	No_reads	No_reads	No_reads	No_reads	No_reads	No_reads	No_reads	No_reads
chr5	38949494	38949495	No_reads	No_reads	0.5	No_reads	0	No_reads	0	0	0	No_reads	1	No_reads	No_reads	No_reads	No_reads	0
chr5	40832620	40832621	0	0	0	0	0	0	0	0	0	0	0	0	0	0	0	0
chr5	101592930	101592931	0	No_reads	No_reads	No_reads	No_reads	0	No_reads	0	0	No_reads	No_reads	No_reads	0	No_reads	No_reads	0
chr5	112227649	112227650	0	0	0	0	0	0	0	0	0	0	0	0	0	0	0	0
chr5	112227788	112227789	0	0	0	0	0	0	0	0	0	0	0	0	0	0	0	0
chr5	115803408	115803409	0	0	0	0	0	No_reads	0	0	0	0	0	No_reads	No_reads	0	0	0
chr5	132198027	132198028	0	0	0	No_reads	No_reads	0	0	No_reads	No_reads	No_reads	0	No_reads	No_reads	0	0	No_reads
chr5	137028028	137028029	0.25	0.333333	0.333333	0	No_reads	0	0.25	No_reads	No_reads	No_reads	No_reads	No_reads	0.3	0	1	1
chr5	147862820	147862821	No_reads	No_reads	0	No_reads	No_reads	No_reads	No_reads	No_reads	No_reads	No_reads	No_reads	No_reads	No_reads	No_reads	No_reads	No_reads
chr5	176764217	176764218	0	0	0	0	0	0	0	0	0	0	0	0	0	0	0	0
chr5	179264730	179264731	1	0	0	0.647222	1	0.423203	0.575321	0	0.523138	0.76646	0.411275	0.589071	0.441176	0.533915	1	0.988372
chr6	7298173	7298174	0	0	0	0	0	0	0	0	0	0	0	0	0	0	0	0
chr6	17785773	17785774	0	0	0	0	0	0	0	0	0	0	0	0	0	0	0	0
chr6	28295173	28295174	No_reads	0	0	0	0	No_reads	0	0	No_reads	No_reads	0	No_reads	No_reads	0	0	0
chr6	31238260	31238261	0	0	0	0	0	0	0	0	0	0	0	0	0	0	0	0
chr6	32725079	32725080	0	No_reads	No_reads	No_reads	No_reads	No_reads	No_reads	No_reads	No_reads	0	No_reads	No_reads	No_reads	No_reads	No_reads	No_reads
chr6	49660536	49660537	No_reads	No_reads	No_reads	No_reads	0	No_reads	No_reads	No_reads	0	No_reads	0	No_reads	No_reads	0	0	No_reads
chr6	49667582	49667583	No_reads	No_reads	No_reads	No_reads	No_reads	0	No_reads	No_reads	No_reads	No_reads	0	No_reads	No_reads	0	0	No_reads
chr6	53159210	53159211	0	0.741667	0	0	0	No_reads	0	0	0	0	0	No_reads	0	0	0	0
chr6	83900906	83900907	No_reads	No_reads	1	No_reads	No_reads	0	No_reads	No_reads	No_reads	0	No_reads	No_reads	No_reads	0	No_reads	No_reads
chr6	86243492	86243493	0	0	0	0	0	0	0	0	0	0	0	No_reads	0	0	0	0
chr6	152577861	152577862	0	0	0	0	0	No_reads	0	No_reads	0	0	0	No_reads	0	0	0	0
chr6	152658141	152658142	No_reads	No_reads	No_reads	No_reads	No_reads	0	0	No_reads	No_reads	No_reads	No_reads	No_reads	No_reads	No_reads	No_reads	1
chr7	38860860	38860861	No_reads	No_reads	0	No_reads	0	0	No_reads	0	No_reads	No_reads	No_reads	No_reads	0	No_reads	No_reads	No_reads
chr7	41729543	41729544	0	0	0	0	0	0	No_reads	0	0	0	0	No_reads	No_reads	0	0	0
chr7	44047135	44047136	No_reads	No_reads	No_reads	No_reads	No_reads	No_reads	No_reads	No_reads	No_reads	No_reads	No_reads	No_reads	No_reads	No_reads	No_reads	No_reads
chr7	45141464	45141465	0	0	0	0	0	0	0	0	0	0	0	0	0	0	0	0
chr7	45954521	45954522	0	0	0	0	0	0	0.015625	0	0	0	0	0	0	0	0	0
chr7	72420434	72420435	0	0	0	0	No_reads	0	0	0	0	0	0	No_reads	No_reads	0	0	0
chr7	82581498	82581499	No_reads	No_reads	0	No_reads	No_reads	No_reads	No_reads	No_reads	No_reads	No_reads	No_reads	No_reads	No_reads	No_reads	0	0
chr7	91779975	91779976	No_reads	No_reads	No_reads	No_reads	No_reads	No_reads	No_reads	No_reads	No_reads	No_reads	No_reads	No_reads	No_reads	No_reads	0	0
chr7	98452875	98452876	0	No_reads	0	No_reads	0	0	No_reads	No_reads	0	No_reads	0	No_reads	No_reads	No_reads	0	No_reads
chr7	99669415	99669416	0	0	0	0	0	0	0	0	0	0	0	0	0	0	0	0
chr7	99821682	99821683	0	0	0	0	0	0	0	No_reads	No_reads	No_reads	No_reads	0	No_reads	0	0	0
chr7	100887328	100887329	0	0	0	0	0	0	0	0	0	0	0	0	0	0	0	0
chr7	103155713	103155714	0	0	0	No_reads	0	0	0	0	0	0	0	No_reads	No_reads	0	No_reads	0
chr7	122261552	122261553	0	0	0	No_reads	0	0	0	0	0	No_reads	No_reads	No_reads	No_reads	0	No_reads	0
chr7	140158988	140158989	No_reads	0	No_reads	No_reads	No_reads	0	0	No_reads	0	0	0	0	0	0	0	0
chr7	157333468	157333469	0	0	0	0	0	0	0	0	0	0	0	No_reads	0	0	0	0
chr8	2966201	2966202	No_reads	No_reads	No_reads	No_reads	No_reads	No_reads	No_reads	No_reads	No_reads	No_reads	No_reads	No_reads	No_reads	No_reads	1	No_reads
chr8	11703174	11703175	0	0	0	0	0	0	0	0	0	0	0	0	0	0	0	0
chr8	17927326	17927327	1	0	0.375	0.630332	0	0.774648	0	0	0.216495	0	0.196629	1	0	0	0.40625	0.253968
chr8	96272108	96272109	No_reads	0	No_reads	No_reads	No_reads	No_reads	No_reads	No_reads	No_reads	No_reads	No_reads	No_reads	No_reads	No_reads	No_reads	No_reads
chr8	124359642	124359643	0	0	0	No_reads	0	No_reads	0	No_reads	0	No_reads	No_reads	No_reads	0	No_reads	0	0
chr8	141780817	141780818	No_reads	No_reads	0	No_reads	No_reads	No_reads	No_reads	No_reads	No_reads	No_reads	No_reads	No_reads	No_reads	No_reads	No_reads	0
chr8	145579191	145579192	0	0	0	0	0	0	0	0	0	0	0	0	0	0	0	0
chr9	21384897	21384898	No_reads	No_reads	1	No_reads	No_reads	No_reads	No_reads	No_reads	No_reads	No_reads	No_reads	No_reads	No_reads	No_reads	No_reads	No_reads
chr9	21384901	21384902	No_reads	No_reads	1	No_reads	No_reads	No_reads	No_reads	No_reads	No_reads	No_reads	No_reads	No_reads	No_reads	No_reads	No_reads	No_reads
chr9	32630591	32630592	1	1	1	1	1	1	1	1	1	1	1	1	1	1	0.71964	1
chr9	32630660	32630661	0	0	0	0	0	0	0	0	0	0	0	0	0	0	0	0
chr9	32635215	32635216	1	1	1	1	1	No_reads	0.944444	No_reads	1	No_reads	1	1	1	1	0.71875	1
chr9	33676401	33676402	0.977345	1	0.909302	0.995497	0.998106	0.997967	0.992188	0.990566	1	1	1	1	0.985841	1	0.986803	1
chr9	77377632	77377633	No_reads	0	0	No_reads	No_reads	0	No_reads	No_reads	No_reads	No_reads	No_reads	No_reads	0	No_reads	0	No_reads
chr9	85926831	85926832	0	0	0	No_reads	0	0	0	No_reads	0	0	No_reads	No_reads	0	No_reads	No_reads	0
chr9	95027369	95027370	0	0	0	0	0	0	0	0	0	0	0	0	0	0	0	0
chr9	97885615	97885616	No_reads	No_reads	0	0	No_reads	No_reads	No_reads	No_reads	No_reads	No_reads	0	No_reads	No_reads	0	No_reads	0
chr9	98011510	98011511	0	0	No_reads	0	No_reads	No_reads	0	0	0	0	0	No_reads	0	0	0	0
chr9	102768886	102768887	0	0	0	0	0	0	0	0	0	0	0.00251256	0	0	0	0	0
chr9	113169629	113169630	0	0.457566	No_reads	0.62251	0.300662	0.247143	0.483333	0	0.433037	0.324497	0.319826	0.324337	No_reads	1	1	0.667308
chr9	130928515	130928516	0	0	0	0	0	0	0	0	0	0	0	0	0	0	0	0
chr9	130953031	130953032	0.0857143	0.0238095	0.05	0.0166667	0.0208333	0	0	0	0.0526316	0.0588235	0.0142857	0	0	0.0243902	0.00531915	0.015625
chr9	131670526	131670527	0.00862069	0	0	0	0	0	0	0	0	0	0	0	0	0	0	0
chr9	131670918	131670919	0.487111	0.533424	1	1	1	0	0	0	0.453829	0.454013	0.42619	1	0.469203	0.573214	0.43695	0.276125
chr9	139656669	139656670	No_reads	No_reads	No_reads	No_reads	No_reads	No_reads	No_reads	No_reads	No_reads	No_reads	No_reads	No_reads	No_reads	No_reads	No_reads	No_reads
chrX	49084862	49084863	No_reads	No_reads	No_reads	No_reads	No_reads	No_reads	No_reads	No_reads	No_reads	No_reads	0	No_reads	No_reads	No_reads	No_reads	No_reads
chrX	50350673	50350674	0	0	0	0	0	0.405747	1	No_reads	1	0	0	No_reads	No_reads	0.0833333	1	1
chrX	70324173	70324174	No_reads	0	No_reads	No_reads	No_reads	No_reads	No_reads	No_reads	0	No_reads	No_reads	No_reads	0	No_reads	0	No_reads
chrX	99941704	99941705	No_reads	No_reads	1	1	1	1	1	1	1	1	No_reads	No_reads	No_reads	0.833333	1	1
chrX	100278501	100278502	0	0	0	0	No_reads	0	0	0	0	0	0	0	0	0	0	0.0555556
chrX	102931400	102931401	0.135231	0.194175	0.143606	0.138973	0.132035	0.112275	0.0388889	0.0665323	0.0455696	0.0714286	0.0629213	0.0240385	0.0388889	0.176072	0.164702	0.137255
chrX	118699245	118699246	0	0	0	0	0	0	No_reads	No_reads	No_reads	No_reads	No_reads	No_reads	No_reads	0	0	0
chrX	128623008	128623009	0	0	0	0	0	0	0	0	0	0	0	0	No_reads	0	0	0
chrX	128645935	128645936	0	0	0	0	0	0	0	0	0	0	0	0	No_reads	0	0	0
chrX	128645938	128645939	0	0	0	0	0	0	0.0208333	0	0	0	0	0	No_reads	0	0	0
chrX	128645940	128645941	0	0	0	0	0	0	0	0	0	0	0	0	No_reads	0	0	0
chrX	128645942	128645943	0	0	0	0	0	0	0	0	0	0	0	0	No_reads	0	0	0
chrX	128645950	128645951	0	0	0	0	0	0	0	0	0	0	0	0	No_reads	0	0	0
chrX	128649719	128649720	0	0	0	0	0	0	0	0	0	0	0	No_reads	No_reads	0	0	0
chrX	138839969	138839970	No_reads	No_reads	No_reads	No_reads	No_reads	No_reads	No_reads	0	No_reads	No_reads	No_reads	No_reads	No_reads	No_reads	No_reads	No_reads
chrX	148577933	148577934	0	0	0	0	0	0	0	0	0	0	0	0	0	0	0	0
chrX	151998220	151998221	0	0	0	0	0	0	0	0	0	0	0	0	0	0	0	0
chrX	154007479	154007480	0	0	0	0	0	0	0	0	0	0	0	0	0	0	0	0

## Sheet: supplementary table 10
chr	site	gene:refseq:exon:nt_change:aa_change
1	1200166	UBE2J2:NM_194315:exon3:c.A176C:p.Y59S,
1	1200176	UBE2J2:NM_194315:exon3:c.A166C:p.S56R,
1	1200188	UBE2J2:NM_194315:exon3:c.A154C:p.S52R,
1	1200205	UBE2J2:NM_194315:exon3:c.A137C:p.K46T,
1	1425783	ATAD3B:NM_031921:exon14:c.A1484G:p.K495R,
1	2436080	PLCH2:NM_014638:exon22:c.A3679G:p.R1227G,
1	6278414	RNF207:NM_207396:exon17:c.A1718G:p.N573S,
1	10338094	KIF1B:NM_183416:exon12:c.A1070G:p.D357G,KIF1B:NM_015074:exon12:c.A1070G:p.D357G,
1	12557627	VPS13D:NM_015378:exon68:c.A12736G:p.S4246G,VPS13D:NM_018156:exon67:c.A12661G:p.S4221G,
1	19419849	UBR4:NM_020765:exon96:c.A14069C:p.N4690T,
1	22970557	C1QC:NM_172369:exon2:c.A41G:p.K14R,C1QC:NM_001114101:exon2:c.A41G:p.K14R,
1	25573441	C1orf63:NM_020317:exon2:c.T14C:p.V5A,
1	27679797	SYTL1:NM_032872:exon14:c.A1331G:p.Q444R,SYTL1:NM_001193308:exon14:c.A1367G:p.Q456R,
1	33736182	ZNF362:NM_152493:exon2:c.A7G:p.R3G,
1	35578972	ZMYM1:NM_024772:exon10:c.A1541G:p.E514G,
1	36216888	CLSPN:NM_001190481:exon9:c.A1799C:p.E600A,CLSPN:NM_022111:exon10:c.A1991C:p.E664A,
1	36773146	SH3D21:NM_001162530:exon5:c.A374G:p.K125R,SH3D21:NM_024676:exon2:c.A41G:p.K14R,
1	36921441	MRPS15:NM_031280:exon8:c.A722C:p.N241T,
1	38435349	SF3A3:NM_006802:exon13:c.A1064C:p.E355A,
1	38449910	SF3A3:NM_006802:exon6:c.A399C:p.E133D,
1	39924917	MACF1:NM_012090:exon88:c.A15179G:p.E5060G,
1	39945661	MACF1:NM_012090:exon93:c.A15886G:p.T5296A,
1	43783050	TIE1:NM_005424:exon15:c.A2590G:p.K864E,TIE1:NM_001253357:exon15:c.A2455G:p.K819E,
1	45091993	RNF220:NM_018150:exon5:c.A829G:p.K277E,
1	46120249	GPBP1L1:NM_021639:exon6:c.A443C:p.K148T,
1	55144466	MROH7:NM_001039464:exon11:c.A1988G:p.K663R,
1	63975749	ITGB3BP:NM_001206739:exon2:c.A109C:p.S37R,
1	63975822	ITGB3BP:NM_001206739:exon2:c.A36C:p.Q12H,
1	84403660	TTLL7:NM_024686:exon8:c.A763C:p.K255Q,
1	85127959	SSX2IP:NM_001166293:exon8:c.A849C:p.Q283H,SSX2IP:NM_001166294:exon7:c.A768C:p.Q256H,SSX2IP:NM_001166417:exon9:c.A849C:p.Q283H,SSX2IP:NM_001166295:exon7:c.A768C:p.Q256H,SSX2IP:NM_014021:exon9:c.A849C:p.Q283H,
1	100587956	SASS6:NM_194292:exon4:c.A291C:p.E97D,
1	110256304	GSTM5:NM_000851:exon5:c.A281G:p.K94R,
1	110256306	GSTM5:NM_000851:exon5:c.A283G:p.I95V,
1	111717535	CEPT1:NM_001007794:exon5:c.A664G:p.I222V,CEPT1:NM_006090:exon5:c.A664G:p.I222V,
1	113242909	MOV10:NM_001130079:exon20:c.A2867G:p.Q956R,MOV10:NM_020963:exon20:c.A2867G:p.Q956R,
1	147576901	NBPF24:NM_001101663:exon20:c.A2500C:p.K834Q,NBPF11:NM_183372:exon23:c.A2662C:p.K888Q,
1	150975108	FAM63A:NM_001163258:exon3:c.A130C:p.K44Q,
1	153610779	CHTOP:NM_001206612:exon3:c.A74G:p.N25S,CHTOP:NM_001244664:exon3:c.A74G:p.N25S,CHTOP:NM_015607:exon3:c.A74G:p.N25S,
1	154409959	IL6R:NM_001206866:exon7:c.A998G:p.Q333R,
1	155149498	TRIM46:NM_001256600:exon5:c.A721G:p.T241A,TRIM46:NM_025058:exon4:c.A760G:p.T254A,TRIM46:NM_001256599:exon4:c.A691G:p.T231A,TRIM46:NM_001256601:exon4:c.A721G:p.T241A,
1	155279696	FDPS:NM_001135821:exon2:c.A116G:p.Y39C,FDPS:NM_002004:exon2:c.A116G:p.Y39C,
1	160319987	NCSTN:NM_015331:exon5:c.A529G:p.S177G,
1	160327023	NCSTN:NM_015331:exon16:c.A1987G:p.I663V,
1	173775659	CENPL:NM_001127181:exon5:c.A476C:p.N159T,
1	185269202	IVNS1ABP:NM_006469:exon13:c.A1430C:p.K477T,
1	186050353	HMCN1:NM_031935:exon56:c.A8614G:p.K2872E,
1	196706769	CFH:NM_000186:exon17:c.A2761G:p.S921G,
1	202724559	KDM5B:NM_006618:exon11:c.A1378C:p.N460H,
1	203769280	ZBED6:NM_001174108:exon1:c.A2630G:p.E877G,
1	204082228	SOX13:NM_005686:exon2:c.A185G:p.Q62R,
1	206821684	DYRK3:NM_003582:exon3:c.A1141G:p.I381V,DYRK3:NM_001004023:exon4:c.A1081G:p.I361V,
1	210334259	SYT14:NM_001146264:exon9:c.A1675G:p.K559E,SYT14:NM_153262:exon8:c.A1540G:p.K514E,SYT14:NM_001256006:exon9:c.A1426G:p.K476E,SYT14:NM_001146262:exon9:c.A1597G:p.K533E,SYT14:NM_001146261:exon10:c.A1732G:p.K578E,
1	222895784	BROX:NM_144695:exon5:c.A329G:p.E110G,
1	224489418	NVL:NM_001243146:exon7:c.A368C:p.N123T,
1	225974568	SRP9:NM_001130440:exon3:c.A146G:p.Q49R,
1	225974600	SRP9:NM_001130440:exon3:c.A178G:p.S60G,
1	225974614	SRP9:NM_001130440:exon3:c.A192G:p.I64M,
1	225974619	SRP9:NM_001130440:exon3:c.A197G:p.H66R,
1	225974645	SRP9:NM_001130440:exon3:c.A223G:p.S75G,
1	226180134	SDE2:NM_152608:exon4:c.A485C:p.E162A,
1	229567366	ACTA1:NM_001100:exon7:c.A1014C:p.K338N,
1	236702210	LGALS8:NM_201543:exon5:c.A166G:p.M56V,LGALS8:NM_201545:exon5:c.A166G:p.M56V,LGALS8:NM_201544:exon4:c.A166G:p.M56V,LGALS8:NM_006499:exon5:c.A166G:p.M56V,
1	236721658	HEATR1:NM_018072:exon36:c.A5083C:p.T1695P,
1	247263695	ZNF669:NM_001142572:exon4:c.A1118C:p.Q373P,ZNF669:NM_024804:exon4:c.A1376C:p.Q459P,
1	247263717	ZNF669:NM_001142572:exon4:c.A1096C:p.N366H,ZNF669:NM_024804:exon4:c.A1354C:p.N452H,
1	247263719	ZNF669:NM_001142572:exon4:c.A1094C:p.Y365S,ZNF669:NM_024804:exon4:c.A1352C:p.Y451S,
1	247264181	ZNF669:NM_001142572:exon4:c.A632C:p.E211A,ZNF669:NM_024804:exon4:c.A890C:p.E297A,
2	17699634	RAD51AP2:NM_001099218:exon1:c.A49C:p.T17P,
2	20113354	WDR35:NM_001006657:exon28:c.A3511C:p.S1171R,WDR35:NM_020779:exon27:c.A3478C:p.S1160R,
2	23985183	ATAD2B:NM_017552:exon24:c.A3290C:p.H1097P,ATAD2B:NM_001242338:exon24:c.A3275C:p.H1092P,
2	24494638	ITSN2:NM_147152:exon19:c.A2254C:p.K752Q,ITSN2:NM_006277:exon19:c.A2254C:p.K752Q,ITSN2:NM_019595:exon18:c.A2173C:p.K725Q,
2	27887128	SLC4A1AP:NM_018158:exon1:c.A509G:p.E170G,
2	32402581	SLC30A6:NM_001193513:exon5:c.A254G:p.Q85R,
2	32402583	SLC30A6:NM_001193513:exon5:c.A256G:p.T86A,
2	32402596	SLC30A6:NM_001193513:exon5:c.A269G:p.K90R,
2	48921375	LHCGR:NM_000233:exon10:c.A935C:p.N312T,
2	63661034	WDPCP:NM_015910:exon9:c.A670C:p.T224P,
2	64147598	VPS54:NM_001005739:exon14:c.A1997C:p.E666A,VPS54:NM_016516:exon14:c.A2033C:p.E678A,
2	64147703	VPS54:NM_001005739:exon14:c.A1892C:p.E631A,VPS54:NM_016516:exon14:c.A1928C:p.E643A,
2	64148407	VPS54:NM_001005739:exon13:c.A1766C:p.E589A,VPS54:NM_016516:exon13:c.A1802C:p.E601A,
2	64176195	VPS54:NM_001005739:exon8:c.A1077C:p.E359D,VPS54:NM_016516:exon8:c.A1113C:p.E371D,
2	64199369	VPS54:NM_001005739:exon4:c.A352C:p.I118L,VPS54:NM_016516:exon4:c.A388C:p.I130L,
2	64208969	VPS54:NM_001005739:exon3:c.A153C:p.R51S,VPS54:NM_016516:exon3:c.A189C:p.R63S,
2	64779254	AFTPH:NM_001002243:exon2:c.A646G:p.S216G,AFTPH:NM_017657:exon2:c.A646G:p.S216G,AFTPH:NM_203437:exon2:c.A646G:p.S216G,
2	69741674	AAK1:NM_014911:exon13:c.A1705C:p.M569L,
2	84852183	DNAH6:NM_001370:exon29:c.A4511G:p.Y1504C,
2	88825980	TEX37:NM_152670:exon3:c.A85G:p.R29G,
2	95947085	PROM2:NM_001165977:exon12:c.A1523G:p.Q508R,PROM2:NM_144707:exon12:c.A1523G:p.Q508R,PROM2:NM_001165978:exon12:c.A1523G:p.Q508R,
2	97364828	FER1L5:NM_001113382:exon41:c.A4646G:p.N1549S,
2	102486180	MAP4K4:NM_145687:exon21:c.A2236G:p.T746A,MAP4K4:NM_004834:exon20:c.A2071G:p.T691A,MAP4K4:NM_145686:exon20:c.A2227G:p.T743A,MAP4K4:NM_001242560:exon21:c.A2305G:p.T769A,MAP4K4:NM_001242559:exon20:c.A2317G:p.T773A,
2	127808046	BIN1:NM_139343:exon18:c.A1625C:p.K542T,BIN1:NM_139347:exon15:c.A1400C:p.K467T,BIN1:NM_139348:exon14:c.A1292C:p.K431T,BIN1:NM_139350:exon13:c.A1163C:p.K388T,BIN1:NM_139345:exon15:c.A1364C:p.K455T,BIN1:NM_139351:exon12:c.A1073C:p.K358T,BIN1:NM_139344:exon17:c.A1496C:p.K499T,BIN1:NM_004305:exon14:c.A1208C:p.K403T,BIN1:NM_139349:exon14:c.A1271C:p.K424T,BIN1:NM_139346:exon15:c.A1337C:p.K446T,
2	133402772	GPR39:NM_001508:exon2:c.T955G:p.F319V,
2	133402812	GPR39:NM_001508:exon2:c.T995G:p.F332C,
2	133402830	GPR39:NM_001508:exon2:c.T1013G:p.V338G,
2	133402991	GPR39:NM_001508:exon2:c.T1174G:p.L392V,
2	133403045	GPR39:NM_001508:exon2:c.T1228G:p.L410V,
2	133403109	GPR39:NM_001508:exon2:c.T1292G:p.L431R,
2	133403724	LYPD1:NM_144586:exon3:c.A320C:p.N107T,LYPD1:NM_001077427:exon3:c.A164C:p.N55T,
2	133403768	LYPD1:NM_144586:exon3:c.A276C:p.K92N,LYPD1:NM_001077427:exon3:c.A120C:p.K40N,
2	159922462	TANC1:NM_001145909:exon3:c.A40G:p.K14E,TANC1:NM_033394:exon3:c.A40G:p.K14E,
2	175300886	GPR155:NM_001267050:exon17:c.A2571C:p.E857D,GPR155:NM_001033045:exon17:c.A2571C:p.E857D,GPR155:NM_001267051:exon15:c.A2487C:p.E829D,GPR155:NM_152529:exon16:c.A2571C:p.E857D,
2	201749994	PPIL3:NM_032472:exon4:c.A175C:p.S59R,
2	201750007	PPIL3:NM_032472:exon4:c.A162C:p.Q54H,
2	201750011	PPIL3:NM_032472:exon4:c.A158C:p.K53T,
2	208434976	CREB1:NM_004379:exon5:c.A436G:p.T146A,CREB1:NM_134442:exon6:c.A478G:p.T160A,
2	208434997	CREB1:NM_004379:exon5:c.A457G:p.T153A,CREB1:NM_134442:exon6:c.A499G:p.T167A,
2	208435003	CREB1:NM_004379:exon5:c.A463G:p.T155A,CREB1:NM_134442:exon6:c.A505G:p.T169A,
2	208435025	CREB1:NM_004379:exon5:c.A485G:p.Q162R,CREB1:NM_134442:exon6:c.A527G:p.Q176R,
2	208440032	CREB1:NM_004379:exon6:c.A542G:p.N181S,CREB1:NM_134442:exon7:c.A584G:p.N195S,
2	208440076	CREB1:NM_004379:exon6:c.A586G:p.T196A,CREB1:NM_134442:exon7:c.A628G:p.T210A,
2	216284052	FN1:NM_212478:exon12:c.A1732C:p.K578Q,FN1:NM_212476:exon12:c.A1732C:p.K578Q,FN1:NM_212474:exon12:c.A1732C:p.K578Q,FN1:NM_002026:exon12:c.A1732C:p.K578Q,FN1:NM_054034:exon12:c.A1732C:p.K578Q,FN1:NM_212482:exon12:c.A1732C:p.K578Q,
2	219563809	STK36:NM_015690:exon26:c.A3542G:p.Y1181C,STK36:NM_001243313:exon26:c.A3479G:p.Y1160C,
2	225661684	DOCK10:NM_014689:exon43:c.A4824C:p.L1608F,
2	232087474	ARMC9:NM_025139:exon6:c.A538G:p.I180V,
2	233245167	ALPP:NM_001632:exon7:c.A830G:p.Q277R,
2	233245190	ALPP:NM_001632:exon7:c.A853G:p.T285A,
2	233245715	ALPP:NM_001632:exon9:c.A1166G:p.Y389C,
2	233245729	ALPP:NM_001632:exon9:c.A1180G:p.S394G,
2	241700776	KIF1A:NM_004321:exon22:c.A2108C:p.E703A,KIF1A:NM_001244008:exon24:c.A2135C:p.E712A,
3	9876395	ARPC4-TTLL3:NM_001198793:exon12:c.A1768G:p.R590G,TTLL3:NM_001025930:exon12:c.A2156G:p.K719R,
3	9876560	TTLL3:NM_001025930:exon12:c.A2321G:p.K774R,
3	28373407	AZI2:NM_001134433:exon7:c.A682C:p.N228H,AZI2:NM_001134432:exon7:c.A686C:p.Q229P,
3	30903098	GADL1:NM_207359:exon2:c.A197C:p.D66A,
3	39452384	RPSA:NM_001012321:exon3:c.A392G:p.H131R,RPSA:NM_002295:exon4:c.A392G:p.H131R,
3	40503583	RPL14:NM_003973:exon6:c.A508G:p.S170G,RPL14:NM_001034996:exon6:c.A508G:p.S170G,
3	48789722	PRKAR2A:NM_004157:exon10:c.A968C:p.Q323P,
3	49338115	USP4:NM_199443:exon10:c.A1156C:p.K386Q,USP4:NM_003363:exon11:c.A1297C:p.K433Q,
3	49349882	USP4:NM_001251877:exon7:c.A860C:p.K287T,
3	49349886	USP4:NM_001251877:exon7:c.A856C:p.T286P,
3	49349970	USP4:NM_001251877:exon7:c.A772C:p.S258R,
3	49350014	USP4:NM_001251877:exon7:c.A728C:p.N243T,
3	52783731	NEK4:NM_003157:exon8:c.A1483C:p.T495P,NEK4:NM_001193533:exon7:c.A1216C:p.T406P,
3	52783770	NEK4:NM_003157:exon8:c.A1444C:p.S482R,NEK4:NM_001193533:exon7:c.A1177C:p.S393R,
3	52837888	ITIH3:NM_002217:exon14:c.A1727G:p.E576G,
3	53267225	TKT:NM_001135055:exon6:c.A695C:p.K232T,TKT:NM_001064:exon6:c.A695C:p.K232T,TKT:NM_001258028:exon7:c.A719C:p.K240T,
3	53322303	DCP1A:NM_018403:exon9:c.A1448C:p.Q483P,
3	57528560	DNAH12:NM_198564:exon2:c.A38C:p.K13T,DNAH12:NM_178504:exon2:c.A38C:p.K13T,
3	58141791	FLNB:NM_001457:exon41:c.A6877G:p.M2293V,FLNB:NM_001164319:exon40:c.A6805G:p.M2269V,FLNB:NM_001164317:exon42:c.A6970G:p.M2324V,FLNB:NM_001164318:exon41:c.A6844G:p.M2282V,
3	62860434	CADPS:NM_183394:exon1:c.A271C:p.S91R,CADPS:NM_003716:exon1:c.A271C:p.S91R,CADPS:NM_183393:exon1:c.A271C:p.S91R,
3	63967900	ATXN7:NM_001128149:exon3:c.A356G:p.K119R,ATXN7:NM_000333:exon7:c.A791G:p.K264R,ATXN7:NM_001177387:exon6:c.A791G:p.K264R,
3	65425603	MAGI1:NM_004742:exon9:c.A1221C:p.Q407H,MAGI1:NM_001033057:exon9:c.A1221C:p.Q407H,MAGI1:NM_015520:exon9:c.A1221C:p.Q407H,
3	100021035	TBC1D23:NM_001199198:exon11:c.A1217G:p.E406G,TBC1D23:NM_018309:exon11:c.A1217G:p.E406G,
3	101085570	SENP7:NM_001077203:exon8:c.A827C:p.K276T,SENP7:NM_020654:exon9:c.A1022C:p.K341T,
3	108475936	RETNLB:NM_032579:exon1:c.A97C:p.K33Q,
3	119562119	GSK3B:NM_002093:exon11:c.A1217C:p.N406T,GSK3B:NM_001146156:exon10:c.A1178C:p.N393T,
3	119562120	GSK3B:NM_002093:exon11:c.A1216C:p.N406H,GSK3B:NM_001146156:exon10:c.A1177C:p.N393H,
3	121448767	GOLGB1:NM_001256488:exon3:c.A77C:p.K26T,GOLGB1:NM_004487:exon3:c.A194C:p.K65T,GOLGB1:NM_001256487:exon3:c.A77C:p.K26T,GOLGB1:NM_001256486:exon3:c.A194C:p.K65T,
3	122944028	SEC22A:NM_012430:exon4:c.A425G:p.Q142R,
3	124837684	SLC12A8:NM_024628:exon8:c.A841C:p.I281L,SLC12A8:NM_001195483:exon7:c.A841C:p.I281L,
3	125824596	ALDH1L1:NM_001270364:exon22:c.A2656C:p.K886Q,ALDH1L1:NM_012190:exon22:c.A2626C:p.K876Q,ALDH1L1:NM_001270365:exon20:c.A2323C:p.K775Q,
3	128811368	RAB43:NM_001204887:exon3:c.A457C:p.T153P,
3	128811386	RAB43:NM_001204887:exon3:c.A439C:p.S147R,
3	128811406	RAB43:NM_001204887:exon3:c.A419C:p.D140A,
3	128811421	RAB43:NM_001204887:exon3:c.A404C:p.Y135S,
3	135978037	PCCB:NM_001178014:exon4:c.A392G:p.Q131R,
3	141890269	GK5:NM_001039547:exon14:c.A1299C:p.R433S,
3	147128798	ZIC1:NM_003412:exon1:c.A899G:p.K300R,
3	148782634	HLTF:NM_003071:exon9:c.A1010C:p.D337A,HLTF:NM_139048:exon9:c.A1010C:p.D337A,
3	157820659	SHOX2:NM_003030:exon3:c.A435C:p.K145N,SHOX2:NM_001163678:exon2:c.A363C:p.K121N,SHOX2:NM_006884:exon2:c.A363C:p.K121N,
3	157841695	RSRC1:NM_001271838:exon3:c.A235G:p.R79G,RSRC1:NM_001271834:exon3:c.A235G:p.R79G,RSRC1:NM_016625:exon3:c.A235G:p.R79G,
3	158317839	MLF1:NM_022443:exon5:c.A445G:p.S149G,MLF1:NM_001130157:exon6:c.A370G:p.S124G,MLF1:NM_001195434:exon7:c.A415G:p.S139G,MLF1:NM_001195432:exon7:c.A538G:p.S180G,MLF1:NM_001130156:exon5:c.A370G:p.S124G,MLF1:NM_001195433:exon5:c.A241G:p.S81G,
3	179093066	MFN1:NM_033540:exon10:c.A1034G:p.K345R,
3	183107501	MCF2L2:NM_015078:exon2:c.A143C:p.Q48P,
3	185229464	LIPH:NM_139248:exon9:c.A1116C:p.K372N,
3	188956698	TPRG1:NM_198485:exon4:c.A479G:p.K160R,
3	194373832	LSG1:NM_018385:exon8:c.A799C:p.K267Q,
4	60038	ZNF718:NM_001039127:exon3:c.A218G:p.K73R,
4	2709873	FAM193A:NM_001256666:exon18:c.A3500G:p.D1167G,
4	2709906	FAM193A:NM_001256666:exon18:c.A3533G:p.Y1178C,
4	2709909	FAM193A:NM_001256666:exon18:c.A3536G:p.N1179S,
4	2709933	FAM193A:NM_001256666:exon18:c.A3560G:p.N1187S,
4	2709953	FAM193A:NM_001256666:exon18:c.A3580G:p.S1194G,
4	2721724	FAM193A:NM_001256668:exon19:c.A3599G:p.H1200R,
4	2721756	FAM193A:NM_001256668:exon19:c.A3631G:p.K1211E,
4	2721757	FAM193A:NM_001256668:exon19:c.A3632G:p.K1211R,
4	2835556	SH3BP2:NM_003023:exon13:c.A1681G:p.R561G,SH3BP2:NM_001145856:exon13:c.A1852G:p.R618G,SH3BP2:NM_001145855:exon13:c.A1765G:p.R589G,SH3BP2:NM_001122681:exon13:c.A1681G:p.R561G,
4	4317652	ZBTB49:NM_145291:exon7:c.A1576G:p.R526G,
4	4440144	STX18:NM_016930:exon6:c.A590C:p.N197T,
4	6695695	S100P:NM_005980:exon1:c.A36G:p.I12M,
4	8230371	SH3TC1:NM_018986:exon12:c.A2950G:p.S984G,
4	8235154	SH3TC1:NM_018986:exon14:c.A3196G:p.K1066E,
4	8238045	SH3TC1:NM_018986:exon16:c.A3446G:p.K1149R,
4	10080600	WDR1:NM_005112:exon9:c.A890C:p.K297T,WDR1:NM_017491:exon12:c.A1310C:p.K437T,
4	15964334	FGFBP2:NM_031950:exon1:c.A419C:p.N140T,
4	77977164	CCNI:NM_006835:exon5:c.A410C:p.K137T,
4	78665935	CNOT6L:NM_144571:exon7:c.A654C:p.E218D,
4	84185399	COQ2:NM_015697:exon7:c.A1219C:p.K407Q,
4	89189404	PPM1K:NM_152542:exon5:c.A790C:p.I264L,
4	99807621	EIF4E:NM_001130679:exon6:c.A476C:p.K159T,
4	99807648	EIF4E:NM_001130679:exon6:c.A449C:p.Q150P,
4	99807660	EIF4E:NM_001130679:exon6:c.A437C:p.N146T,
4	99807661	EIF4E:NM_001130679:exon6:c.A436C:p.N146H,
4	99807682	EIF4E:NM_001130679:exon6:c.A415C:p.M139L,
4	103590196	MANBA:NM_005908:exon10:c.A1241C:p.D414A,
4	151749658	LRBA:NM_001199282:exon30:c.A4845C:p.L1615F,LRBA:NM_006726:exon30:c.A4845C:p.L1615F,
4	166021939	TMEM192:NM_001100389:exon3:c.A280C:p.T94P,
4	166226862	KLHL2:NM_001161521:exon9:c.A1036G:p.R346G,KLHL2:NM_001161522:exon8:c.A760G:p.R254G,KLHL2:NM_007246:exon9:c.A1024G:p.R342G,
4	170638966	CLCN3:NM_173872:exon13:c.A2390G:p.K797R,
5	21802286	CDH12:NM_004061:exon10:c.A1246C:p.S416R,
5	56177872	MAP3K1:NM_005921:exon14:c.A2845G:p.T949A,
5	65372163	ERBB2IP:NM_001253701:exon23:c.A3848G:p.K1283R,ERBB2IP:NM_001253698:exon23:c.A3860G:p.K1287R,ERBB2IP:NM_001006600:exon22:c.A3653G:p.K1218R,ERBB2IP:NM_018695:exon23:c.A3860G:p.K1287R,ERBB2IP:NM_001253697:exon24:c.A3983G:p.K1328R,ERBB2IP:NM_001253699:exon24:c.A4004G:p.K1335R,
5	68411930	SLC30A5:NM_022902:exon9:c.A961G:p.T321A,
5	71490486	MAP1B:NM_005909:exon5:c.A1304G:p.Q435R,
5	79745469	ZFYVE16:NM_001105251:exon9:c.A3163G:p.S1055G,ZFYVE16:NM_014733:exon8:c.A3163G:p.S1055G,
5	96073628	CAST:NM_001042440:exon9:c.A652G:p.T218A,CAST:NM_173060:exon8:c.A460G:p.T154A,CAST:NM_001190442:exon11:c.A526G:p.T176A,
5	101592931	SLCO4C1:NM_180991:exon8:c.A1357C:p.T453P,
5	118970017	FAM170A:NM_182761:exon3:c.A574G:p.K192E,FAM170A:NM_001163991:exon2:c.A433G:p.K145E,
5	126758399	MEGF10:NM_001256545:exon13:c.A1628G:p.D543G,MEGF10:NM_032446:exon14:c.A1628G:p.D543G,
5	140915623	DIAPH1:NM_001079812:exon17:c.A2453C:p.K818T,DIAPH1:NM_005219:exon18:c.A2480C:p.K827T,
5	147862821	HTR4:NM_000870:exon7:c.A1112C:p.Q371P,HTR4:NM_001040173:exon7:c.A1232C:p.Q411P,
5	148590309	ABLIM3:NM_014945:exon7:c.A596G:p.E199G,
5	148596531	ABLIM3:NM_014945:exon8:c.A679G:p.K227E,
5	148999948	ARHGEF37:NM_001001669:exon8:c.A926G:p.N309S,
5	149361011	SLC26A2:NM_000112:exon3:c.A1855G:p.R619G,
5	150639409	GM2A:NM_000405:exon2:c.A175G:p.I59V,GM2A:NM_001167607:exon2:c.A175G:p.I59V,
5	150639439	GM2A:NM_000405:exon2:c.A205G:p.M69V,GM2A:NM_001167607:exon2:c.A205G:p.M69V,
5	154394552	KIF4B:NM_001099293:exon1:c.A1133G:p.N378S,
5	154396267	KIF4B:NM_001099293:exon1:c.A2848G:p.K950E,
5	159703279	CCNJL:NM_024565:exon4:c.A421C:p.T141P,
5	159703292	CCNJL:NM_024565:exon4:c.A408C:p.Q136H,
5	159703353	CCNJL:NM_024565:exon4:c.A347C:p.H116P,
5	159703359	CCNJL:NM_024565:exon4:c.A341C:p.N114T,
5	172517877	CREBRF:NM_001168393:exon4:c.A695G:p.K232R,CREBRF:NM_001168394:exon4:c.A695G:p.K232R,CREBRF:NM_153607:exon4:c.A695G:p.K232R,
5	172550163	CREBRF:NM_153607:exon8:c.A1762G:p.N588D,
5	176764218	LMAN2:NM_006816:exon6:c.A709C:p.K237Q,
5	179028978	RUFY1:NM_025158:exon15:c.A1847G:p.H616R,RUFY1:NM_001040451:exon14:c.A1523G:p.H508R,RUFY1:NM_001040452:exon15:c.A1523G:p.H508R,
5	179222969	LTC4S:NM_145867:exon4:c.A257G:p.Y86C,
5	179264731	C5orf45:NM_001017987:exon5:c.A527C:p.Q176P,C5orf45:NM_016175:exon7:c.A692C:p.Q231P,
6	5187135	LYRM4:NM_001164840:exon3:c.A287C:p.K96T,
6	7298174	SSR1:NM_003144:exon6:c.A681C:p.Q227H,
6	17785774	KIF13A:NM_001105567:exon27:c.A3421C:p.S1141R,KIF13A:NM_001105568:exon27:c.A3421C:p.S1141R,KIF13A:NM_022113:exon28:c.A3460C:p.S1154R,KIF13A:NM_001105566:exon28:c.A3460C:p.S1154R,
6	17951599	KIF13A:NM_001243423:exon3:c.A208C:p.T70P,
6	17951607	KIF13A:NM_001243423:exon3:c.A200C:p.K67T,
6	17951643	KIF13A:NM_001243423:exon3:c.A164C:p.H55P,
6	28295174	ZSCAN31:NM_001135216:exon3:c.A518C:p.Q173P,ZSCAN31:NM_001243244:exon2:c.A41C:p.Q14P,ZSCAN31:NM_001243243:exon2:c.A41C:p.Q14P,ZSCAN31:NM_030899:exon3:c.A518C:p.Q173P,ZSCAN31:NM_001243241:exon3:c.A518C:p.Q173P,ZSCAN31:NM_001243242:exon3:c.A41C:p.Q14P,
6	29796093	HLA-G:NM_002127:exon3:c.A343G:p.S115G,
6	31238261	HLA-C:NM_002117:exon4:c.A621C:p.E207D,HLA-C:NM_001243042:exon4:c.A621C:p.E207D,
6	49660537	CRISP2:NM_003296:exon10:c.A681C:p.L227F,CRISP2:NM_001142408:exon10:c.A681C:p.L227F,CRISP2:NM_001142417:exon10:c.A681C:p.L227F,CRISP2:NM_001261822:exon9:c.A681C:p.L227F,CRISP2:NM_001142407:exon9:c.A681C:p.L227F,CRISP2:NM_001142435:exon9:c.A681C:p.L227F,
6	49667583	CRISP2:NM_003296:exon6:c.A205C:p.T69P,CRISP2:NM_001142408:exon6:c.A205C:p.T69P,CRISP2:NM_001142417:exon6:c.A205C:p.T69P,CRISP2:NM_001261822:exon5:c.A205C:p.T69P,CRISP2:NM_001142407:exon5:c.A205C:p.T69P,CRISP2:NM_001142435:exon5:c.A205C:p.T69P,
6	53159211	ELOVL5:NM_001242831:exon3:c.A137C:p.H46P,
6	56919183	KIAA1586:NM_020931:exon4:c.A1886G:p.N629S,
6	73843194	KCNQ5:NM_019842:exon10:c.A1298G:p.Q433R,KCNQ5:NM_001160133:exon11:c.A1355G:p.Q452R,KCNQ5:NM_001160130:exon9:c.A1271G:p.Q424R,KCNQ5:NM_001160132:exon10:c.A1328G:p.Q443R,
6	74176314	MTO1:NM_133645:exon3:c.A520G:p.S174G,MTO1:NM_001123226:exon3:c.A520G:p.S174G,MTO1:NM_012123:exon3:c.A520G:p.S174G,
6	86243493	SNX14:NM_153816:exon18:c.A1634C:p.E545A,SNX14:NM_020468:exon15:c.A1475C:p.E492A,
6	90572243	CASP8AP2:NM_012115:exon7:c.A815G:p.D272G,CASP8AP2:NM_001137667:exon7:c.A815G:p.D272G,CASP8AP2:NM_001137668:exon7:c.A815G:p.D272G,
6	102372592	GRIK2:NM_175768:exon12:c.A1865G:p.Q622R,GRIK2:NM_001166247:exon12:c.A1865G:p.Q622R,GRIK2:NM_021956:exon12:c.A1865G:p.Q622R,
6	139071327	LOC100507462:NM_001242740:exon3:c.A238C:p.S80R,
6	139071363	LOC100507462:NM_001242740:exon3:c.A202C:p.I68L,
6	139071396	LOC100507462:NM_001242740:exon3:c.A169C:p.T57P,
6	139071401	LOC100507462:NM_001242740:exon3:c.A164C:p.N55T,
6	139085433	LOC100507462:NM_001242740:exon2:c.A119C:p.Q40P,
6	139085436	LOC100507462:NM_001242740:exon2:c.A116C:p.K39T,
6	139085472	LOC100507462:NM_001242740:exon2:c.A80C:p.H27P,
6	139085492	LOC100507462:NM_001242740:exon2:c.A60C:p.Q20H,
6	152658142	SYNE1:NM_182961:exon76:c.A12362C:p.K4121T,SYNE1:NM_033071:exon75:c.A12149C:p.K4050T,
6	170176622	C6orf70:NM_018341:exon16:c.A1592G:p.E531G,
6	170176648	C6orf70:NM_018341:exon16:c.A1618G:p.S540G,
6	170700162	FAM120B:NM_032448:exon8:c.A2552G:p.E851G,
7	23240267	NUPL2:NM_007342:exon7:c.A1175G:p.K392R,
7	33427694	BBS9:NM_001033604:exon18:c.A1948G:p.K650E,BBS9:NM_198428:exon19:c.A2053G:p.K685E,BBS9:NM_014451:exon17:c.A1933G:p.K645E,BBS9:NM_001033605:exon18:c.A2038G:p.K680E,
7	38860861	VPS41:NM_080631:exon5:c.A251C:p.Q84P,VPS41:NM_014396:exon6:c.A326C:p.Q109P,
7	39990299	CDK13:NM_003718:exon1:c.A59G:p.K20R,CDK13:NM_031267:exon1:c.A59G:p.K20R,
7	39990302	CDK13:NM_003718:exon1:c.A62G:p.K21R,CDK13:NM_031267:exon1:c.A62G:p.K21R,
7	39990344	CDK13:NM_003718:exon1:c.A104G:p.Q35R,CDK13:NM_031267:exon1:c.A104G:p.Q35R,
7	39990527	CDK13:NM_003718:exon1:c.A287G:p.K96R,CDK13:NM_031267:exon1:c.A287G:p.K96R,
7	39990548	CDK13:NM_003718:exon1:c.A308G:p.Q103R,CDK13:NM_031267:exon1:c.A308G:p.Q103R,
7	39990578	CDK13:NM_003718:exon1:c.A338G:p.Q113R,CDK13:NM_031267:exon1:c.A338G:p.Q113R,
7	39990590	CDK13:NM_003718:exon1:c.A350G:p.K117R,CDK13:NM_031267:exon1:c.A350G:p.K117R,
7	39990623	CDK13:NM_003718:exon1:c.A383G:p.Q128R,CDK13:NM_031267:exon1:c.A383G:p.Q128R,
7	39990736	CDK13:NM_003718:exon1:c.A496G:p.T166A,CDK13:NM_031267:exon1:c.A496G:p.T166A,
7	41729544	INHBA:NM_002192:exon3:c.A985C:p.S329R,
7	44047066	SPDYE1:NM_175064:exon5:c.T832G:p.C278G,
7	44047136	SPDYE1:NM_175064:exon5:c.T902G:p.F301C,
7	44153619	AEBP1:NM_001129:exon21:c.A3236G:p.E1079G,
7	45141465	TBRG4:NM_004749:exon8:c.A1526C:p.K509T,TBRG4:NM_030900:exon6:c.A1196C:p.K399T,TBRG4:NM_199122:exon6:c.A1196C:p.K399T,TBRG4:NM_001261834:exon8:c.A1559C:p.K520T,
7	45954522	IGFBP3:NM_000598:exon4:c.A773C:p.K258T,IGFBP3:NM_001013398:exon4:c.A791C:p.K264T,
7	48315009	ABCA13:NM_152701:exon17:c.A5746G:p.T1916A,
7	55221794	EGFR:NM_201283:exon7:c.A838G:p.N280D,EGFR:NM_201282:exon7:c.A838G:p.N280D,EGFR:NM_201284:exon7:c.A838G:p.N280D,EGFR:NM_005228:exon7:c.A838G:p.N280D,
7	63986851	ZNF680:NM_001130022:exon4:c.A298C:p.S100R,
7	63986865	ZNF680:NM_001130022:exon4:c.A284C:p.E95A,
7	82581499	PCLO:NM_033026:exon5:c.A8770C:p.I2924L,PCLO:NM_014510:exon5:c.A8770C:p.I2924L,
7	91779976	LRRD1:NM_001161528:exon3:c.A2150C:p.Y717S,
7	94227293	SGCE:NM_001099401:exon10:c.A1277C:p.Q426P,
7	98452876	TMEM130:NM_001134451:exon4:c.A484C:p.N162H,TMEM130:NM_001134450:exon5:c.A790C:p.N264H,TMEM130:NM_152913:exon5:c.A790C:p.N264H,
7	99123465	ZKSCAN5:NM_145102:exon6:c.A802G:p.I268V,ZKSCAN5:NM_014569:exon6:c.A802G:p.I268V,
7	99669416	ZNF3:NM_032924:exon6:c.A691C:p.N231H,
7	99704034	AP4M1:NM_004722:exon14:c.A1034G:p.Q345R,
7	99821683	GATS:NM_178831:exon3:c.A233C:p.E78A,
7	100887329	FIS1:NM_016068:exon2:c.A137C:p.K46T,
7	131195050	PODXL:NM_001018111:exon3:c.A747C:p.E249D,
7	131195067	PODXL:NM_001018111:exon3:c.A730C:p.S244R,
7	131195075	PODXL:NM_001018111:exon3:c.A722C:p.H241P,
7	134645354	CALD1:NM_004342:exon12:c.A1505G:p.N502S,CALD1:NM_033139:exon11:c.A1565G:p.N522S,CALD1:NM_033140:exon10:c.A1487G:p.N496S,CALD1:NM_033157:exon13:c.A1580G:p.N527S,CALD1:NM_033138:exon13:c.A2270G:p.N757S,
7	140158989	MKRN1:NM_001145125:exon4:c.A589C:p.K197Q,MKRN1:NM_013446:exon4:c.A589C:p.K197Q,
7	142375066	MTRNR2L6:NM_001190487:exon1:c.A4G:p.T2A,
7	150700272	NOS3:NM_001160111:exon14:c.A1786G:p.S596G,
7	150700293	NOS3:NM_001160111:exon14:c.A1807G:p.S603G,
7	150700353	NOS3:NM_001160111:exon14:c.A1867G:p.T623A,
7	157333469	PTPRN2:NM_130842:exon22:c.A2936C:p.E979A,PTPRN2:NM_130843:exon22:c.A2900C:p.E967A,PTPRN2:NM_002847:exon23:c.A2987C:p.E996A,
8	2966202	CSMD1:NM_033225:exon44:c.A6677C:p.Y2226S,
8	11703175	CTSB:NM_147781:exon10:c.A917C:p.D306A,CTSB:NM_147783:exon10:c.A917C:p.D306A,CTSB:NM_001908:exon9:c.A917C:p.D306A,CTSB:NM_147780:exon11:c.A917C:p.D306A,CTSB:NM_147782:exon10:c.A917C:p.D306A,
8	17927327	ASAH1:NM_004315:exon4:c.A325C:p.I109L,ASAH1:NM_177924:exon4:c.A277C:p.I93L,
8	21960360	FAM160B2:NM_022749:exon17:c.A2150G:p.E717G,
8	22969267	TNFRSF10C:NM_003841:exon2:c.A95G:p.E32G,
8	26606185	ADRA1A:NM_033303:exon3:c.A1350C:p.R450S,
8	67590131	C8orf44:NM_019607:exon2:c.A188G:p.K63R,
8	67590166	C8orf44:NM_019607:exon2:c.A223G:p.T75A,
8	67590169	C8orf44:NM_019607:exon2:c.A226G:p.K76E,
8	67590184	C8orf44:NM_019607:exon2:c.A241G:p.S81G,
8	67590188	C8orf44:NM_019607:exon2:c.A245G:p.Q82R,
8	94772111	TMEM67:NM_001142301:exon4:c.A53G:p.Q18R,
8	94772129	TMEM67:NM_001142301:exon4:c.A71G:p.Q24R,
8	94772137	TMEM67:NM_001142301:exon4:c.A79G:p.K27E,
8	94772138	TMEM67:NM_001142301:exon4:c.A80G:p.K27R,
8	94934258	PDP1:NM_001161780:exon3:c.A46G:p.S16G,PDP1:NM_001161779:exon3:c.A46G:p.S16G,
8	124359643	ATAD2:NM_014109:exon16:c.A1901C:p.Y634S,
8	144732418	ZNF623:NM_001082480:exon2:c.A256G:p.N86D,ZNF623:NM_001261843:exon2:c.A256G:p.N86D,ZNF623:NM_014789:exon1:c.A376G:p.N126D,
9	21384898	IFNA2:NM_000605:exon1:c.A431C:p.K144T,
9	32635216	TAF1L:NM_153809:exon1:c.A362C:p.Q121P,
9	34490470	DNAI1:NM_012144:exon7:c.A605G:p.Y202C,
9	77377633	TRPM6:NM_001177311:exon26:c.A3939C:p.E1313D,TRPM6:NM_001177310:exon26:c.A3939C:p.E1313D,TRPM6:NM_017662:exon26:c.A3954C:p.E1318D,
9	85926832	FRMD3:NM_001244959:exon8:c.A743C:p.Q248P,FRMD3:NM_001244961:exon3:c.A161C:p.Q54P,FRMD3:NM_174938:exon8:c.A743C:p.Q248P,FRMD3:NM_001244960:exon8:c.A611C:p.Q204P,
9	95027370	IARS:NM_002161:exon16:c.A1541C:p.K514T,IARS:NM_013417:exon16:c.A1541C:p.K514T,
9	96326736	FAM120A:NM_014612:exon18:c.A3271G:p.N1091D,
9	102768887	ERP44:NM_015051:exon10:c.A917C:p.H306P,
9	112900457	PALM2-AKAP2:NM_147150:exon8:c.A2633G:p.E878G,AKAP2:NM_001004065:exon2:c.A2207G:p.E736G,AKAP2:NM_001136562:exon2:c.A1940G:p.E647G,PALM2-AKAP2:NM_007203:exon8:c.A2633G:p.E878G,AKAP2:NM_001198656:exon2:c.A2207G:p.E736G,
9	126132620	CRB2:NM_173689:exon7:c.A1288G:p.T430A,
9	130438182	STXBP1:NM_001032221:exon14:c.A1210G:p.K404E,STXBP1:NM_003165:exon14:c.A1210G:p.K404E,
9	130575543	FPGS:NM_001018078:exon15:c.A1274G:p.N425S,FPGS:NM_004957:exon15:c.A1424G:p.N475S,
9	130928516	CIZ1:NM_012127:exon17:c.A2657C:p.Q886P,CIZ1:NM_001131016:exon17:c.A2657C:p.Q886P,CIZ1:NM_001131018:exon17:c.A2417C:p.Q806P,CIZ1:NM_001257975:exon18:c.A2825C:p.Q942P,CIZ1:NM_001131015:exon18:c.A2489C:p.Q830P,CIZ1:NM_001131017:exon18:c.A2474C:p.Q825P,CIZ1:NM_001257976:exon16:c.A2354C:p.Q785P,
9	130953032	CIZ1:NM_012127:exon2:c.A105C:p.L35F,CIZ1:NM_001131016:exon2:c.A105C:p.L35F,CIZ1:NM_001131018:exon2:c.A105C:p.L35F,CIZ1:NM_001257975:exon2:c.A195C:p.L65F,CIZ1:NM_001131015:exon2:c.A105C:p.L35F,CIZ1:NM_001131017:exon2:c.A105C:p.L35F,
9	131247053	ODF2:NM_153433:exon12:c.A1178G:p.Q393R,ODF2:NM_153435:exon12:c.A1370G:p.Q457R,ODF2:NM_153439:exon11:c.A1253G:p.Q418R,ODF2:NM_001242354:exon11:c.A935G:p.Q312R,ODF2:NM_153432:exon11:c.A1310G:p.Q437R,ODF2:NM_153440:exon11:c.A1121G:p.Q374R,ODF2:NM_001242353:exon12:c.A1178G:p.Q393R,ODF2:NM_153437:exon12:c.A1121G:p.Q374R,ODF2:NM_153436:exon11:c.A1178G:p.Q393R,ODF2:NM_002540:exon14:c.A1106G:p.Q369R,ODF2…
9	131381164	SPTAN1:NM_001130438:exon44:c.A5615G:p.E1872G,SPTAN1:NM_001195532:exon42:c.A5540G:p.E1847G,SPTAN1:NM_003127:exon43:c.A5600G:p.E1867G,
9	131670527	LRRC8A:NM_001127244:exon3:c.T1084G:p.Y362D,LRRC8A:NM_001127245:exon2:c.T1084G:p.Y362D,LRRC8A:NM_019594:exon3:c.T1084G:p.Y362D,
9	132571671	TOR1B:NM_014506:exon5:c.A820G:p.I274V,
9	132876862	GPR107:NM_001136557:exon16:c.A1370G:p.H457R,
9	132876865	GPR107:NM_001136557:exon16:c.A1373G:p.H458R,
9	132876874	GPR107:NM_001136557:exon16:c.A1382G:p.Q461R,
9	139656670	LCN15:NM_203347:exon5:c.A490C:p.K164Q,
9	139720242	RABL6:NM_001173988:exon3:c.A277G:p.I93V,RABL6:NM_001173989:exon3:c.A277G:p.I93V,RABL6:NM_024718:exon3:c.A277G:p.I93V,
9	140510564	C9orf37:NM_032937:exon3:c.A88C:p.T30P,
9	140510573	C9orf37:NM_032937:exon3:c.A79C:p.T27P,
9	140510603	C9orf37:NM_032937:exon3:c.A49C:p.S17R,
X	19364628	PDHA1:NM_001173454:exon2:c.A58G:p.R20G,
X	27839439	MAGEB10:NM_182506:exon3:c.A16G:p.K6E,
X	27839626	MAGEB10:NM_182506:exon3:c.A203G:p.Q68R,
X	47071841	UBA1:NM_003334:exon21:c.A2483G:p.E828G,UBA1:NM_153280:exon21:c.A2483G:p.E828G,
X	48435461	RBM3:NM_006743:exon6:c.A461G:p.N154S,
X	50350674	SHROOM4:NM_020717:exon6:c.A3468C:p.E1156D,
X	54955567	TRO:NM_001271183:exon10:c.A1003G:p.S335G,TRO:NM_001039705:exon12:c.A2410G:p.S804G,TRO:NM_001271184:exon11:c.A1219G:p.S407G,
X	54955567	TRO:NM_001271183:exon10:c.A1003G:p.S335G,TRO:NM_001039705:exon12:c.A2410G:p.S804G,TRO:NM_001271184:exon11:c.A1219G:p.S407G,
X	70324174	CXorf65:NM_001025265:exon5:c.A400C:p.I134L,
X	99941705	SYTL4:NM_080737:exon14:c.A1258C:p.I420L,SYTL4:NM_001129896:exon13:c.A1258C:p.I420L,SYTL4:NM_001174068:exon12:c.A1258C:p.I420L,
X	100278502	TRMT2B:NM_001167971:exon8:c.A578C:p.H193P,TRMT2B:NM_024917:exon8:c.A713C:p.H238P,TRMT2B:NM_001167970:exon8:c.A713C:p.H238P,TRMT2B:NM_001167972:exon7:c.A713C:p.H238P,
X	101173489	ZMAT1:NM_001011657:exon2:c.A118C:p.T40P,
X	102885293	TCEAL1:NM_004780:exon3:c.A449G:p.K150R,TCEAL1:NM_001006639:exon3:c.A449G:p.K150R,TCEAL1:NM_001006640:exon3:c.A449G:p.K150R,
X	118699246	CXorf56:NM_001170570:exon1:c.A73C:p.K25Q,CXorf56:NM_022101:exon1:c.A73C:p.K25Q,
X	128623009	SMARCA1:NM_139035:exon15:c.A1966C:p.M656L,SMARCA1:NM_003069:exon16:c.A2002C:p.M668L,
X	128645936	SMARCA1:NM_139035:exon6:c.A655C:p.I219L,SMARCA1:NM_003069:exon6:c.A655C:p.I219L,
X	128645939	SMARCA1:NM_139035:exon6:c.A652C:p.T218P,SMARCA1:NM_003069:exon6:c.A652C:p.T218P,
X	128645941	SMARCA1:NM_139035:exon6:c.A650C:p.Q217P,SMARCA1:NM_003069:exon6:c.A650C:p.Q217P,
X	128645943	SMARCA1:NM_139035:exon6:c.A648C:p.L216F,SMARCA1:NM_003069:exon6:c.A648C:p.L216F,
X	128645951	SMARCA1:NM_139035:exon6:c.A640C:p.K214Q,SMARCA1:NM_003069:exon6:c.A640C:p.K214Q,
X	128649720	SMARCA1:NM_139035:exon5:c.A574C:p.N192H,SMARCA1:NM_003069:exon5:c.A574C:p.N192H,
X	138839970	ATP11C:NM_001010986:exon23:c.A2706C:p.Q902H,ATP11C:NM_173694:exon23:c.A2706C:p.Q902H,
X	148577934	IDS:NM_000202:exon6:c.A822C:p.E274D,IDS:NM_006123:exon6:c.A822C:p.E274D,IDS:NM_001166550:exon6:c.A552C:p.E184D,
X	151998221	CETN2:NM_004344:exon2:c.A87C:p.Q29H,
X	153062943	SSR4:NM_001204526:exon4:c.A250G:p.K84E,SSR4:NM_001204527:exon4:c.A241G:p.K81E,SSR4:NM_006280:exon3:c.A217G:p.K73E,
X	154007480	MPP1:NM_001166460:exon12:c.A1322C:p.Q441P,MPP1:NM_001166462:exon13:c.A1283C:p.Q428P,MPP1:NM_001166461:exon12:c.A1313C:p.Q438P,MPP1:NM_002436:exon12:c.A1373C:p.Q458P,
Y	15435085	UTY:NM_182660:exon20:c.A3149C:p.Q1050P,
Y	15435097	UTY:NM_182660:exon20:c.A3137C:p.H1046P,
Y	15435154	UTY:NM_182660:exon20:c.A3080C:p.Y1027S,
Y	15435193	UTY:NM_182660:exon20:c.A3041C:p.K1014T,
Y	15435193	UTY:NM_182660:exon20:c.A3041C:p.K1014T,
Y	15435194	UTY:NM_182660:exon20:c.A3040C:p.K1014Q,
Y	15435194	UTY:NM_182660:exon20:c.A3040C:p.K1014Q,
Y	15435214	UTY:NM_182660:exon20:c.A3020C:p.Q1007P,
Y	15435237	UTY:NM_182660:exon20:c.A2997C:p.Q999H,
Y	15435242	UTY:NM_182660:exon20:c.A2992C:p.M998L,
Y	15435242	UTY:NM_182660:exon20:c.A2992C:p.M998L,
10	16858993	RSU1:NM_012425:exon2:c.A88C:p.M30L,
10	27128708	ABI1:NM_001178116:exon2:c.A122C:p.H41P,
10	30306827	KIAA1462:NM_020848:exon4:c.A4065C:p.R1355S,
10	32141460	ARHGAP12:NM_001270699:exon3:c.A1014C:p.E338D,ARHGAP12:NM_001270697:exon5:c.A1014C:p.E338D,ARHGAP12:NM_001270695:exon6:c.A1155C:p.E385D,ARHGAP12:NM_001270698:exon5:c.A1014C:p.E338D,ARHGAP12:NM_001270696:exon6:c.A1155C:p.E385D,ARHGAP12:NM_018287:exon6:c.A1155C:p.E385D,
10	32197497	ARHGAP12:NM_001270699:exon1:c.A287C:p.Q96P,ARHGAP12:NM_001270697:exon3:c.A287C:p.Q96P,ARHGAP12:NM_001270695:exon3:c.A287C:p.Q96P,ARHGAP12:NM_001270698:exon3:c.A287C:p.Q96P,ARHGAP12:NM_001270696:exon3:c.A287C:p.Q96P,ARHGAP12:NM_018287:exon3:c.A287C:p.Q96P,
10	46999805	GPRIN2:NM_014696:exon3:c.A925G:p.R309G,
10	73862694	ASCC1:NM_001198799:exon11:c.A1073C:p.N358T,
10	73862697	ASCC1:NM_001198799:exon11:c.A1070C:p.Y357S,
10	74901148	ECD:NM_001135752:exon10:c.A1223C:p.N408T,
10	74901149	ECD:NM_001135752:exon10:c.A1222C:p.N408H,
10	74901207	ECD:NM_001135752:exon10:c.A1164C:p.Q388H,
10	75397669	MYOZ1:NM_021245:exon3:c.A85C:p.S29R,
10	79397298	KCNMA1:NM_001271519:exon1:c.A103C:p.S35R,KCNMA1:NM_001271520:exon1:c.A103C:p.S35R,KCNMA1:NM_001271521:exon1:c.A103C:p.S35R,KCNMA1:NM_002247:exon1:c.A103C:p.S35R,KCNMA1:NM_001161352:exon1:c.A103C:p.S35R,KCNMA1:NM_001271518:exon1:c.A103C:p.S35R,KCNMA1:NM_001014797:exon1:c.A103C:p.S35R,KCNMA1:NM_001161353:exon1:c.A103C:p.S35R,KCNMA1:NM_001271522:exon1:c.A103C:p.S35R,
10	79595574	DLG5:NM_004747:exon8:c.A1544C:p.E515A,
10	81841433	TMEM254:NM_001270371:exon2:c.A125G:p.E42G,TMEM254:NM_001270374:exon2:c.A50G:p.E17G,
10	91497912	KIF20B:NM_016195:exon20:c.A3194G:p.K1065R,
10	92662014	RPP30:NM_001104546:exon12:c.A811G:p.T271A,
10	92662036	RPP30:NM_001104546:exon12:c.A833G:p.H278R,
10	92662039	RPP30:NM_001104546:exon12:c.A836G:p.N279S,
10	92662074	RPP30:NM_001104546:exon12:c.A871G:p.K291E,
10	92662075	RPP30:NM_001104546:exon12:c.A872G:p.K291R,
10	97146765	SORBS1:NM_001034955:exon13:c.A1409C:p.Q470P,
10	97146778	SORBS1:NM_001034955:exon13:c.A1396C:p.T466P,
10	97146786	SORBS1:NM_001034955:exon13:c.A1388C:p.N463T,
10	97146787	SORBS1:NM_001034955:exon13:c.A1387C:p.N463H,
10	97146811	SORBS1:NM_001034955:exon13:c.A1363C:p.S455R,
10	97146816	SORBS1:NM_001034955:exon13:c.A1358C:p.H453P,
10	97146829	SORBS1:NM_001034955:exon13:c.A1345C:p.T449P,
10	97146840	SORBS1:NM_001034955:exon13:c.A1334C:p.E445A,
10	97146871	SORBS1:NM_001034955:exon13:c.A1303C:p.K435Q,
10	101997854	CWF19L1:NM_018294:exon11:c.A1179C:p.R393S,
10	126450936	METTL10:NM_212554:exon6:c.A808C:p.S270R,
10	126450949	METTL10:NM_212554:exon6:c.A795C:p.E265D,
10	126450991	METTL10:NM_212554:exon6:c.A753C:p.L251F,
10	126451032	METTL10:NM_212554:exon6:c.A712C:p.T238P,
10	126451098	METTL10:NM_212554:exon6:c.A646C:p.T216P,
10	126451119	METTL10:NM_212554:exon6:c.A625C:p.T209P,
10	135110839	TUBGCP2:NM_001256617:exon6:c.A686C:p.N229T,
10	135110840	TUBGCP2:NM_001256617:exon6:c.A685C:p.N229H,
10	135110855	TUBGCP2:NM_001256617:exon6:c.A670C:p.I224L,
10	135110893	TUBGCP2:NM_001256617:exon6:c.A632C:p.N211T,
11	1017535	MUC6:NM_005961:exon31:c.A5266C:p.T1756P,
11	5685323	TRIM5:NM_033093:exon8:c.A976C:p.K326Q,
11	5685355	TRIM5:NM_033093:exon8:c.A944C:p.Q315P,
11	5685392	TRIM5:NM_033093:exon8:c.A907C:p.M303L,
11	6559867	DNHD1:NM_144666:exon16:c.A3152G:p.K1051R,
11	8158982	RIC3:NM_001206671:exon4:c.A464C:p.K155T,RIC3:NM_024557:exon4:c.A464C:p.K155T,
11	11292815	GALNT18:NM_198516:exon11:c.A1700C:p.K567T,
11	11952277	USP47:NM_017944:exon13:c.A1426G:p.K476E,
11	16362561	SOX6:NM_001145819:exon2:c.A273C:p.R91S,SOX6:NM_001145811:exon2:c.A234C:p.R78S,SOX6:NM_033326:exon2:c.A234C:p.R78S,SOX6:NM_017508:exon2:c.A243C:p.R81S,
11	32450163	WT1:NM_001198552:exon2:c.T13C:p.Y5H,WT1:NM_001198551:exon2:c.T13C:p.Y5H,WT1:NM_024424:exon2:c.T649C:p.Y217H,WT1:NM_024426:exon2:c.T649C:p.Y217H,WT1:NM_000378:exon2:c.T649C:p.Y217H,
11	46388498	DGKZ:NM_001105540:exon2:c.A692G:p.K231R,
11	46539723	AMBRA1:NM_001267782:exon9:c.A2056C:p.T686P,
11	46686976	ATG13:NM_014741:exon12:c.A833G:p.N278S,ATG13:NM_001205120:exon12:c.A944G:p.N315S,ATG13:NM_001205119:exon13:c.A1043G:p.N348S,ATG13:NM_001205122:exon10:c.A596G:p.N199S,ATG13:NM_001205121:exon12:c.A833G:p.N278S,ATG13:NM_001142673:exon13:c.A944G:p.N315S,
11	60775067	CD6:NM_006725:exon3:c.A154G:p.S52G,CD6:NM_001254751:exon3:c.A154G:p.S52G,CD6:NM_001254750:exon3:c.A154G:p.S52G,
11	61724916	BEST1:NM_004183:exon6:c.A694G:p.I232V,BEST1:NM_001139443:exon5:c.A514G:p.I172V,
11	62397341	GANAB:NM_198334:exon14:c.A1682C:p.Q561P,GANAB:NM_198335:exon15:c.A1748C:p.Q583P,
11	62458275	BSCL2:NM_001122955:exon9:c.A1137C:p.E379D,BSCL2:NM_001130702:exon8:c.A803C:p.K268T,BSCL2:NM_032667:exon9:c.A945C:p.E315D,
11	62644279	SLC3A2:NM_001012662:exon3:c.A229G:p.S77G,
11	64526156	PYGM:NM_005609:exon2:c.A264C:p.L88F,
11	64852183	ZFPL1:NM_006782:exon2:c.A13G:p.K5E,
11	65144075	SLC25A45:NM_001077241:exon6:c.A544C:p.M182L,SLC25A45:NM_182556:exon7:c.A670C:p.M224L,
11	65314322	LTBP3:NM_001130144:exon15:c.A2177C:p.K726T,LTBP3:NM_001164266:exon15:c.A1826C:p.K609T,LTBP3:NM_021070:exon15:c.A2177C:p.K726T,
11	65830884	SF3B2:NM_006842:exon18:c.A2099G:p.E700G,
11	66523829	C11orf80:NM_024650:exon3:c.A322G:p.S108G,
11	66523878	C11orf80:NM_024650:exon3:c.A371G:p.H124R,
11	66523884	C11orf80:NM_024650:exon3:c.A377G:p.N126S,
11	66523904	C11orf80:NM_024650:exon3:c.A397G:p.S133G,
11	66523943	C11orf80:NM_024650:exon3:c.A436G:p.T146A,
11	66620033	PC:NM_000920:exon14:c.A1702C:p.T568P,PC:NM_001040716:exon15:c.A1702C:p.T568P,PC:NM_022172:exon13:c.A1702C:p.T568P,
11	71726112	NUMA1:NM_006185:exon15:c.T2437C:p.W813R,
11	74977215	ARRB1:NM_020251:exon15:c.A1225C:p.N409H,ARRB1:NM_004041:exon16:c.A1249C:p.N417H,
11	74977223	ARRB1:NM_020251:exon15:c.A1217C:p.Q406P,ARRB1:NM_004041:exon16:c.A1241C:p.Q414P,
11	74977266	ARRB1:NM_020251:exon15:c.A1174C:p.K392Q,ARRB1:NM_004041:exon16:c.A1198C:p.K400Q,
11	74988426	ARRB1:NM_020251:exon9:c.A685C:p.K229Q,ARRB1:NM_004041:exon9:c.A685C:p.K229Q,
11	76239499	C11orf30:NM_020193:exon14:c.A2183G:p.Q728R,
11	77412342	RSF1:NM_016578:exon6:c.A1932C:p.E644D,
11	88029400	CTSC:NM_001814:exon6:c.A790C:p.M264L,
11	92895920	SLC36A4:NM_152313:exon9:c.A989C:p.H330P,
11	93460474	KIAA1731:NM_033395:exon24:c.A6832G:p.S2278G,
11	93460523	KIAA1731:NM_033395:exon24:c.A6881G:p.Q2294R,
11	118184474	CD3E:NM_000733:exon7:c.A405G:p.I135M,
11	119058070	PDZD3:NM_024791:exon5:c.A422G:p.E141G,PDZD3:NM_001168468:exon5:c.A422G:p.E141G,
11	124626487	ESAM:NM_138961:exon3:c.A401C:p.Q134P,
11	130109719	ZBTB44:NM_014155:exon3:c.A1091C:p.D364A,
12	6667231	NOP2:NM_001258310:exon16:c.A1850C:p.Q617P,
12	6667261	NOP2:NM_001258310:exon16:c.A1820C:p.Q607P,
12	6673319	NOP2:NM_001258309:exon6:c.A570C:p.L190F,
12	6673330	NOP2:NM_001258309:exon6:c.A559C:p.S187R,
12	6673359	NOP2:NM_001258309:exon6:c.A530C:p.K177T,
12	6673360	NOP2:NM_001258309:exon6:c.A529C:p.K177Q,
12	6673404	NOP2:NM_001258309:exon6:c.A485C:p.Q162P,
12	7028883	ENO2:NM_001975:exon8:c.A821G:p.D274G,
12	7894107	CLEC4C:NM_130441:exon4:c.A145C:p.S49R,CLEC4C:NM_203503:exon3:c.A52C:p.S18R,
12	8212760	C3AR1:NM_004054:exon2:c.A22C:p.T8P,
12	10324603	OLR1:NM_001172632:exon1:c.A74C:p.K25T,OLR1:NM_001172633:exon1:c.A74C:p.K25T,OLR1:NM_002543:exon1:c.A74C:p.K25T,
12	10324608	OLR1:NM_001172632:exon1:c.A69C:p.K23N,OLR1:NM_001172633:exon1:c.A69C:p.K23N,OLR1:NM_002543:exon1:c.A69C:p.K23N,
12	10324625	OLR1:NM_001172632:exon1:c.A52C:p.K18Q,OLR1:NM_001172633:exon1:c.A52C:p.K18Q,OLR1:NM_002543:exon1:c.A52C:p.K18Q,
12	10324657	OLR1:NM_001172632:exon1:c.A20C:p.K7T,OLR1:NM_001172633:exon1:c.A20C:p.K7T,OLR1:NM_002543:exon1:c.A20C:p.K7T,
12	10324658	OLR1:NM_001172632:exon1:c.A19C:p.K7Q,OLR1:NM_001172633:exon1:c.A19C:p.K7Q,OLR1:NM_002543:exon1:c.A19C:p.K7Q,
12	14587298	ATF7IP:NM_018179:exon3:c.A1586G:p.N529S,
12	21794925	LDHB:NM_001174097:exon5:c.T556C:p.C186R,LDHB:NM_002300:exon5:c.T556C:p.C186R,
12	21794945	LDHB:NM_001174097:exon5:c.T536C:p.L179P,LDHB:NM_002300:exon5:c.T536C:p.L179P,
12	21794960	LDHB:NM_001174097:exon5:c.T521C:p.L174P,LDHB:NM_002300:exon5:c.T521C:p.L174P,
12	21794964	LDHB:NM_001174097:exon5:c.T517C:p.Y173H,LDHB:NM_002300:exon5:c.T517C:p.Y173H,
12	21794970	LDHB:NM_001174097:exon5:c.T511C:p.F171L,LDHB:NM_002300:exon5:c.T511C:p.F171L,
12	21795002	LDHB:NM_001174097:exon5:c.T479C:p.I160T,LDHB:NM_002300:exon5:c.T479C:p.I160T,
12	21795029	LDHB:NM_001174097:exon5:c.T452C:p.L151P,LDHB:NM_002300:exon5:c.T452C:p.L151P,
12	21795036	LDHB:NM_001174097:exon5:c.T445C:p.W149R,LDHB:NM_002300:exon5:c.T445C:p.W149R,
12	21795045	LDHB:NM_001174097:exon5:c.T436C:p.Y146H,LDHB:NM_002300:exon5:c.T436C:p.Y146H,
12	21795050	LDHB:NM_001174097:exon5:c.T431C:p.L144P,LDHB:NM_002300:exon5:c.T431C:p.L144P,
12	21795053	LDHB:NM_001174097:exon5:c.T428C:p.I143T,LDHB:NM_002300:exon5:c.T428C:p.I143T,
12	27181356	MED21:NM_004264:exon4:c.A397G:p.R133G,
12	49580180	TUBA1A:NM_001270399:exon3:c.A288C:p.K96N,TUBA1A:NM_001270400:exon3:c.A183C:p.K61N,TUBA1A:NM_006009:exon3:c.A288C:p.K96N,
12	49580195	TUBA1A:NM_001270399:exon3:c.A273C:p.Q91H,TUBA1A:NM_001270400:exon3:c.A168C:p.Q56H,TUBA1A:NM_006009:exon3:c.A273C:p.Q91H,
12	49718012	TROAP:NM_001100620:exon4:c.A412G:p.R138G,
12	50189635	NCKAP5L:NM_001037806:exon8:c.A2008C:p.K670Q,
12	50475424	ASIC1:NM_020039:exon12:c.A1717G:p.T573A,ASIC1:NM_001256830:exon10:c.A1681G:p.T561A,ASIC1:NM_001095:exon12:c.A1579G:p.T527A,
12	51873818	SLC4A8:NM_001258403:exon17:c.A2056G:p.I686V,
12	51873854	SLC4A8:NM_001258403:exon17:c.A2092G:p.S698G,
12	51873864	SLC4A8:NM_001258403:exon17:c.A2102G:p.Y701C,
12	51873905	SLC4A8:NM_001258403:exon17:c.A2143G:p.S715G,
12	51873908	SLC4A8:NM_001258403:exon17:c.A2146G:p.R716G,
12	56075695	METTL7B:NM_152637:exon1:c.A157G:p.S53G,
12	56346932	DGKA:NM_001345:exon22:c.A2051G:p.E684G,DGKA:NM_201444:exon22:c.A2051G:p.E684G,DGKA:NM_201445:exon23:c.A2051G:p.E684G,DGKA:NM_201554:exon22:c.A2051G:p.E684G,
12	56380842	RAB5B:NM_001252037:exon2:c.A98G:p.K33R,RAB5B:NM_002868:exon2:c.A98G:p.K33R,RAB5B:NM_001252036:exon2:c.A98G:p.K33R,
12	57864624	GLI1:NM_005269:exon12:c.A2101G:p.R701G,GLI1:NM_001160045:exon10:c.A1717G:p.R573G,GLI1:NM_001167609:exon11:c.A1978G:p.R660G,
12	57906549	MARS:NM_004990:exon15:c.A1769G:p.E590G,
12	58111951	OS9:NM_001261422:exon10:c.A1001G:p.E334G,OS9:NM_001017956:exon11:c.A1157G:p.E386G,OS9:NM_001017957:exon11:c.A1157G:p.E386G,OS9:NM_006812:exon11:c.A1157G:p.E386G,OS9:NM_001261420:exon11:c.A1160G:p.E387G,OS9:NM_001261423:exon10:c.A980G:p.E327G,OS9:NM_001017958:exon11:c.A1157G:p.E386G,OS9:NM_001261421:exon10:c.A1061G:p.E354G,
12	58185769	TSFM:NM_001172696:exon5:c.A505G:p.N169D,
12	69140502	SLC35E3:NM_018656:exon1:c.A345G:p.I115M,
12	69651595	CPSF6:NM_007007:exon5:c.A604G:p.R202G,
12	76424937	PHLDA1:NM_007350:exon1:c.A585C:p.Q195H,
12	77253328	CSRP2:NM_001321:exon5:c.A504C:p.K168N,
12	77256964	CSRP2:NM_001321:exon3:c.A273C:p.K91N,
12	88500844	CEP290:NM_025114:exon24:c.A2515C:p.T839P,
12	105538591	KIAA1033:NM_015275:exon22:c.A2275G:p.T759A,
12	109185974	SSH1:NM_001161330:exon14:c.A1981C:p.T661P,SSH1:NM_001161331:exon13:c.A2014C:p.T672P,
12	109665188	ACACB:NM_001093:exon27:c.A3895G:p.R1299G,
12	110605680	IFT81:NM_031473:exon12:c.A1193G:p.Q398R,
12	110826388	ANAPC7:NM_001137664:exon4:c.A551C:p.Q184P,ANAPC7:NM_016238:exon4:c.A551C:p.Q184P,
12	121691180	CAMKK2:NM_172214:exon10:c.A1003C:p.N335H,CAMKK2:NM_006549:exon10:c.A1003C:p.N335H,CAMKK2:NM_153499:exon10:c.A1003C:p.N335H,CAMKK2:NM_001270485:exon10:c.A1003C:p.N335H,CAMKK2:NM_172215:exon10:c.A1003C:p.N335H,CAMKK2:NM_172216:exon10:c.A1003C:p.N335H,CAMKK2:NM_172226:exon10:c.A1003C:p.N335H,CAMKK2:NM_001270486:exon9:c.A1003C:p.N335H,CAMKK2:NM_153500:exon10:c.A1003C:p.N335H,
12	121986782	KDM2B:NM_001005366:exon6:c.A590C:p.K197T,KDM2B:NM_032590:exon6:c.A683C:p.K228T,
12	123466262	ARL6IP4:NM_018694:exon3:c.A674G:p.K225R,ARL6IP4:NM_001002251:exon3:c.A650G:p.K217R,ARL6IP4:NM_016638:exon3:c.A617G:p.K206R,ARL6IP4:NM_001002252:exon3:c.A617G:p.K206R,
12	133438931	CHFR:NM_018223:exon6:c.A484C:p.I162L,
12	133438934	CHFR:NM_018223:exon6:c.A481C:p.S161R,
12	133438935	CHFR:NM_018223:exon6:c.A480C:p.Q160H,
12	133438949	CHFR:NM_018223:exon6:c.A466C:p.T156P,
12	133438961	CHFR:NM_018223:exon6:c.A454C:p.S152R,
12	133438975	CHFR:NM_018223:exon6:c.A440C:p.K147T,
12	133439011	CHFR:NM_018223:exon6:c.A404C:p.E135A,
13	20304478	PSPC1:NM_001042414:exon7:c.A1059C:p.E353D,
13	21955605	ZDHHC20:NM_153251:exon11:c.A1025C:p.E342A,
13	33700245	STARD13:NM_178006:exon7:c.A2055C:p.R685S,STARD13:NM_052851:exon7:c.A1701C:p.R567S,STARD13:NM_001243476:exon11:c.A1950C:p.R650S,STARD13:NM_001243466:exon7:c.A2031C:p.R677S,STARD13:NM_178007:exon7:c.A2031C:p.R677S,STARD13:NM_001243474:exon7:c.A1701C:p.R567S,
13	42407526	VWA8:NM_001009814:exon13:c.A1567C:p.T523P,VWA8:NM_015058:exon13:c.A1567C:p.T523P,
13	42887184	AKAP11:NM_016248:exon10:c.A5275G:p.N1759D,
13	52604264	UTP14C:NM_021645:exon2:c.A1324G:p.S442G,
13	52604880	UTP14C:NM_021645:exon2:c.A1940G:p.Q647R,
13	52604985	UTP14C:NM_021645:exon2:c.A2045G:p.Q682R,
13	52991226	VPS36:NM_016075:exon12:c.A956C:p.K319T,
13	80055507	NDFIP2:NM_001161407:exon1:c.A169G:p.R57G,NDFIP2:NM_019080:exon1:c.A169G:p.R57G,
13	100915056	PCCA:NM_000282:exon10:c.A790G:p.I264V,PCCA:NM_001178004:exon10:c.A790G:p.I264V,PCCA:NM_001127692:exon9:c.A712G:p.I238V,
14	20841948	TEP1:NM_007110:exon45:c.A6493C:p.S2165R,
14	26917515	NOVA1:NM_006489:exon4:c.A1102C:p.T368P,NOVA1:NM_002515:exon5:c.A1174C:p.T392P,
14	31552735	AP4S1:NM_001254727:exon6:c.A370G:p.R124G,
14	31552811	AP4S1:NM_001254727:exon6:c.A446G:p.K149R,
14	50760849	L2HGDH:NM_024884:exon4:c.A524C:p.K175T,
14	61545603	SLC38A6:NM_001172702:exon16:c.A1366G:p.S456G,
14	61545615	SLC38A6:NM_001172702:exon16:c.A1378G:p.T460A,
14	61545627	SLC38A6:NM_001172702:exon16:c.A1390G:p.R464G,
14	61550336	SLC38A6:NM_001172702:exon17:c.A1472G:p.N491S,
14	61550407	SLC38A6:NM_001172702:exon17:c.A1543G:p.T515A,
14	70990511	ADAM20:NM_003814:exon2:c.A1114C:p.N372H,
14	72200433	SIPA1L1:NM_015556:exon19:c.A4975G:p.R1659G,
14	73746097	NUMB:NM_003744:exon11:c.A1099C:p.K367Q,NUMB:NM_001005743:exon12:c.A1132C:p.K378Q,
14	73753878	NUMB:NM_001005744:exon9:c.A595C:p.T199P,NUMB:NM_003744:exon8:c.A562C:p.T188P,NUMB:NM_001005743:exon9:c.A595C:p.T199P,NUMB:NM_001005745:exon8:c.A562C:p.T188P,
14	74391460	ZNF410:NM_001242924:exon13:c.A1505G:p.N502S,
14	74391480	ZNF410:NM_001242924:exon13:c.A1525G:p.S509G,
14	78235791	C14orf178:NM_174943:exon3:c.A139G:p.S47G,C14orf178:NM_001173978:exon2:c.A49G:p.S17G,
14	78235830	C14orf178:NM_174943:exon3:c.A178G:p.T60A,C14orf178:NM_001173978:exon2:c.A88G:p.T30A,
14	96798706	ATG2B:NM_018036:exon10:c.A1404C:p.E468D,
14	102463490	DYNC1H1:NM_001376:exon16:c.A3683G:p.K1228R,
14	102516132	DYNC1H1:NM_001376:exon76:c.A13597G:p.S4533G,
14	105421916	AHNAK2:NM_138420:exon5:c.A370C:p.S124R,
15	29561629	NDNL2:NM_138704:exon1:c.A281C:p.Q94P,
15	34528395	SLC12A6:NM_005135:exon23:c.A2895C:p.Q965H,SLC12A6:NM_001042497:exon22:c.A3003C:p.Q1001H,SLC12A6:NM_001042495:exon24:c.A2871C:p.Q957H,SLC12A6:NM_133647:exon23:c.A3048C:p.Q1016H,SLC12A6:NM_001042496:exon24:c.A3021C:p.Q1007H,SLC12A6:NM_001042494:exon24:c.A2871C:p.Q957H,
15	35168160	AQR:NM_014691:exon28:c.A3213C:p.E1071D,
15	40903065	CASC5:NM_170589:exon7:c.A319G:p.S107G,
15	43483813	CCNDBP1:NM_012142:exon8:c.A800G:p.K267R,
15	43708463	TP53BP1:NM_001141980:exon22:c.A4833C:p.E1611D,TP53BP1:NM_001141979:exon22:c.A4833C:p.E1611D,TP53BP1:NM_005657:exon22:c.A4818C:p.E1606D,
15	43814789	MAP1A:NM_002373:exon4:c.A1118G:p.K373R,
15	43826929	PPIP5K1:NM_001190214:exon30:c.A4164C:p.Q1388H,PPIP5K1:NM_001130859:exon29:c.A4170C:p.Q1390H,PPIP5K1:NM_001130858:exon31:c.A4245C:p.Q1415H,PPIP5K1:NM_014659:exon29:c.A4170C:p.Q1390H,
15	45401092	DUOX2:NM_014080:exon12:c.A1293C:p.Q431H,
15	48461024	MYEF2:NM_016132:exon2:c.A174C:p.E58D,
15	50789376	USP8:NM_001128611:exon19:c.A2986G:p.K996E,USP8:NM_005154:exon18:c.A2986G:p.K996E,USP8:NM_001128610:exon18:c.A2986G:p.K996E,
15	52664373	MYO5A:NM_001142495:exon21:c.A2765C:p.H922P,MYO5A:NM_000259:exon21:c.A2765C:p.H922P,
15	63042659	TLN2:NM_015059:exon31:c.A4178G:p.D1393G,
15	65249450	ANKDD1A:NM_182703:exon15:c.A1492G:p.T498A,
15	65249453	ANKDD1A:NM_182703:exon15:c.A1495G:p.M499V,
15	65249466	ANKDD1A:NM_182703:exon15:c.A1508G:p.Q503R,
15	65249514	ANKDD1A:NM_182703:exon15:c.A1556G:p.Q519R,
15	65425686	PDCD7:NM_005707:exon1:c.A434C:p.Q145P,
15	65425992	PDCD7:NM_005707:exon1:c.A128C:p.Q43P,
15	65426067	PDCD7:NM_005707:exon1:c.A53C:p.Q18P,
15	70351034	TLE3:NM_020908:exon11:c.A886C:p.T296P,TLE3:NM_005078:exon11:c.A886C:p.T296P,TLE3:NM_001105192:exon11:c.A886C:p.T296P,
15	72338403	MYO9A:NM_006901:exon2:c.A502C:p.N168H,
15	72637795	HEXA:NM_000520:exon13:c.A1518C:p.E506D,
15	72641583	HEXA:NM_000520:exon8:c.A823C:p.T275P,
15	74963882	EDC3:NM_001142443:exon6:c.A398C:p.Q133P,EDC3:NM_025083:exon3:c.A398C:p.Q133P,EDC3:NM_001142444:exon4:c.A398C:p.Q133P,
15	75646086	NEIL1:NM_024608:exon6:c.A725G:p.K242R,NEIL1:NM_001256552:exon6:c.A983G:p.K328R,
15	77471317	PEAK1:NM_024776:exon5:c.A2952C:p.K984N,
15	80465406	FAH:NM_000137:exon9:c.A757G:p.K253E,
15	81571185	IL16:NM_001172128:exon7:c.A818G:p.E273G,IL16:NM_172217:exon6:c.A818G:p.E273G,
15	82336645	MEX3B:NM_032246:exon2:c.A566C:p.Q189P,
15	83660750	C15orf40:NM_001160115:exon4:c.A415C:p.S139R,
15	83660776	C15orf40:NM_001160115:exon4:c.A389C:p.Q130P,
15	83677184	C15orf40:NM_001160113:exon3:c.A482C:p.Y161S,
15	83687533	BTBD1:NM_025238:exon7:c.A1216C:p.T406P,
15	85164858	ZSCAN2:NM_181877:exon3:c.A1432G:p.T478A,
16	1412723	GNPTG:NM_032520:exon9:c.A721G:p.T241A,
16	1827756	SPSB3:NM_080861:exon6:c.A713C:p.K238T,
16	2012169	RPS2:NM_002952:exon7:c.A812C:p.D271A,
16	2012178	RPS2:NM_002952:exon7:c.A803C:p.E268A,
16	2012181	RPS2:NM_002952:exon7:c.A800C:p.Q267P,
16	2012184	RPS2:NM_002952:exon7:c.A797C:p.Y266S,
16	2012227	RPS2:NM_002952:exon7:c.A754C:p.T252P,
16	2012232	RPS2:NM_002952:exon7:c.A749C:p.Y250S,
16	2012251	RPS2:NM_002952:exon7:c.A730C:p.I244L,
16	2012263	RPS2:NM_002952:exon7:c.A718C:p.T240P,
16	2636810	PDPK1:NM_031268:exon8:c.A878G:p.D293G,PDPK1:NM_001261816:exon11:c.A1259G:p.D420G,PDPK1:NM_002613:exon11:c.A1259G:p.D420G,
16	4718273	MGRN1:NM_015246:exon8:c.A686G:p.D229G,MGRN1:NM_001142291:exon8:c.A686G:p.D229G,MGRN1:NM_001142289:exon8:c.A686G:p.D229G,MGRN1:NM_001142290:exon8:c.A686G:p.D229G,
16	10989589	CIITA:NM_000246:exon3:c.A263G:p.D88G,
16	10995933	CIITA:NM_000246:exon7:c.A520G:p.R174G,
16	11002927	CIITA:NM_000246:exon12:c.A2699G:p.Q900R,
16	12142276	SNX29:NM_032167:exon7:c.A547G:p.N183D,
16	12145985	SNX29:NM_032167:exon8:c.A1030G:p.S344G,
16	12798508	CPPED1:NM_018340:exon3:c.A688C:p.K230Q,
16	15818842	MYH11:NM_001040114:exon30:c.T3887C:p.V1296A,MYH11:NM_002474:exon29:c.T3866C:p.V1289A,MYH11:NM_001040113:exon30:c.T3887C:p.V1296A,MYH11:NM_022844:exon29:c.T3866C:p.V1289A,
16	20331702	GP2:NM_001007242:exon4:c.A299C:p.E100A,GP2:NM_001502:exon5:c.A740C:p.E247A,GP2:NM_001007241:exon5:c.A308C:p.E103A,GP2:NM_001007240:exon6:c.A749C:p.E250A,
16	22134962	VWA3A:NM_173615:exon16:c.A1466G:p.Y489C,
16	27353468	IL4R:NM_000418:exon4:c.A97G:p.T33A,IL4R:NM_001257407:exon4:c.A52G:p.T18A,IL4R:NM_001257406:exon3:c.A97G:p.T33A,
16	28118948	XPO6:NM_001270940:exon19:c.A2350C:p.N784H,XPO6:NM_015171:exon18:c.A2392C:p.N798H,
16	28925905	RABEP2:NM_024816:exon5:c.A546C:p.R182S,
16	29708350	QPRT:NM_014298:exon3:c.A583G:p.T195A,
16	30387504	MYLPF:NM_013292:exon3:c.A135G:p.I45M,
16	31088361	ZNF646:NM_014699:exon2:c.A716G:p.Y239C,
16	31098929	PRSS53:NM_001039503:exon3:c.A171C:p.Q57H,
16	57071114	NLRC5:NM_032206:exon14:c.A2719G:p.N907D,
16	67701254	C16orf86:NM_001012984:exon2:c.A158G:p.Q53R,
16	67709489	GFOD2:NM_030819:exon3:c.A727C:p.M243L,
16	68349938	PRMT7:NM_001184824:exon2:c.A56G:p.E19G,PRMT7:NM_019023:exon3:c.A56G:p.E19G,
16	72134393	DHX38:NM_014003:exon9:c.A1175G:p.E392G,
17	1268207	YWHAE:NM_006761:exon2:c.A210C:p.E70D,
17	1373518	MYO1C:NM_001080779:exon24:c.A2477C:p.Q826P,MYO1C:NM_001080950:exon24:c.A2420C:p.Q807P,MYO1C:NM_033375:exon24:c.A2372C:p.Q791P,
17	1686410	SMYD4:NM_052928:exon10:c.A2180C:p.Y727S,
17	3458072	TRPV3:NM_145068:exon2:c.A73C:p.I25L,TRPV3:NM_001258205:exon2:c.A73C:p.I25L,
17	4937575	SLC52A1:NM_001104577:exon3:c.A209C:p.Q70P,SLC52A1:NM_017986:exon3:c.A209C:p.Q70P,
17	5036205	USP6:NM_004505:exon5:c.A196G:p.K66E,
17	7807151	CHD3:NM_005852:exon24:c.A3736G:p.K1246E,CHD3:NM_001005271:exon24:c.A3913G:p.K1305E,CHD3:NM_001005273:exon24:c.A3736G:p.K1246E,
17	10400445	MYH1:NM_005963:exon33:c.A4597C:p.I1533L,
17	15406471	TVP23C:NM_145301:exon6:c.A538C:p.S180R,
17	15406472	TVP23C:NM_145301:exon6:c.A537C:p.Q179H,
17	15406513	TVP23C:NM_145301:exon6:c.A496C:p.K166Q,
17	26657194	IFT20:NM_174887:exon4:c.T274C:p.C92R,
17	26902513	ALDOC:NM_005165:exon2:c.A38C:p.K13T,
17	29320893	RNF135:NM_001184992:exon4:c.A715G:p.I239V,
17	29320921	RNF135:NM_001184992:exon4:c.A743G:p.Q248R,
17	33768334	SLFN13:NM_144682:exon6:c.A1974C:p.K658N,
17	35902595	SYNRG:NM_007247:exon15:c.A2681C:p.Y894S,SYNRG:NM_198882:exon14:c.A2447C:p.Y816S,SYNRG:NM_080550:exon14:c.A2447C:p.Y816S,SYNRG:NM_001163545:exon14:c.A2444C:p.Y815S,SYNRG:NM_001163544:exon14:c.A2447C:p.Y816S,
17	37826529	PNMT:NM_002686:exon3:c.A736G:p.S246G,
17	38512342	RARA:NM_000964:exon9:c.A1253G:p.E418G,RARA:NM_001145301:exon9:c.A1253G:p.E418G,RARA:NM_001024809:exon8:c.A1238G:p.E413G,RARA:NM_001145302:exon7:c.A962G:p.E321G,
17	40733888	FAM134C:NM_178126:exon9:c.A1344C:p.E448D,
17	40970662	BECN1:NM_003766:exon6:c.A388C:p.T130P,
17	42153086	G6PC3:NM_138387:exon6:c.A716G:p.E239G,
17	42254281	ASB16:NM_080863:exon3:c.A745G:p.T249A,
17	42254417	ASB16:NM_080863:exon3:c.A881G:p.N294S,
17	42475813	GPATCH8:NM_001002909:exon8:c.A3632C:p.K1211T,
17	43045230	C1QL1:NM_006688:exon1:c.A187C:p.T63P,
17	43214815	ACBD4:NM_001135707:exon6:c.A496G:p.S166G,ACBD4:NM_001135704:exon8:c.A496G:p.S166G,ACBD4:NM_024722:exon5:c.A496G:p.S166G,ACBD4:NM_001135705:exon6:c.A496G:p.S166G,ACBD4:NM_001135706:exon6:c.A496G:p.S166G,
17	43219954	ACBD4:NM_001135707:exon10:c.A784G:p.T262A,
17	44407906	LRRC37A:NM_014834:exon9:c.A3263G:p.E1088G,
17	44409018	LRRC37A:NM_014834:exon9:c.A4375G:p.K1459E,
17	44409255	LRRC37A:NM_014834:exon9:c.A4612G:p.K1538E,
17	44625768	LRRC37A2:NM_001006607:exon9:c.A3263G:p.E1088G,
17	44626205	LRRC37A2:NM_001006607:exon9:c.A3700G:p.K1234E,
17	44626654	LRRC37A2:NM_001006607:exon9:c.A4149G:p.I1383M,
17	44626880	LRRC37A2:NM_001006607:exon9:c.A4375G:p.K1459E,
17	44627117	LRRC37A2:NM_001006607:exon9:c.A4612G:p.K1538E,
17	46198763	SNX11:NM_152244:exon8:c.A706G:p.R236G,SNX11:NM_013323:exon7:c.A706G:p.R236G,
17	47783655	SLC35B1:NM_005827:exon3:c.A250C:p.S84R,
17	48703595	CACNA1G:NM_001256326:exon36:c.A6347G:p.K2116R,CACNA1G:NM_001256330:exon35:c.A6203G:p.K2068R,CACNA1G:NM_198379:exon35:c.A6380G:p.K2127R,CACNA1G:NM_001256329:exon36:c.A6236G:p.K2079R,CACNA1G:NM_001256328:exon35:c.A6263G:p.K2088R,CACNA1G:NM_198382:exon35:c.A6269G:p.K2090R,CACNA1G:NM_001256332:exon35:c.A6167G:p.K2056R,CACNA1G:NM_001256360:exon35:c.A6230G:p.K2077R,CACNA1G:NM_198380:exon36:c.A6449G:p.K…
17	57697524	CLTC:NM_004859:exon1:c.A32G:p.E11G,
17	59668406	NACA2:NM_199290:exon1:c.A136C:p.T46P,
17	64222153	APOH:NM_000042:exon3:c.A331C:p.N111H,
17	67252364	ABCA5:NM_018672:exon28:c.A3792C:p.E1264D,ABCA5:NM_172232:exon29:c.A3792C:p.E1264D,
17	73753338	ITGB4:NM_000213:exon39:c.A5276G:p.E1759G,ITGB4:NM_001005619:exon38:c.A5225G:p.E1742G,ITGB4:NM_001005731:exon38:c.A5066G:p.E1689G,
17	73916431	FBF1:NM_001080542:exon17:c.A1709C:p.Q570P,
17	74714882	JMJD6:NM_015167:exon6:c.A1141C:p.S381R,JMJD6:NM_001081461:exon6:c.A1141C:p.S381R,
17	78024008	CCDC40:NM_001243342:exon7:c.A1085G:p.K362R,CCDC40:NM_017950:exon7:c.A1085G:p.K362R,
17	78055439	CCDC40:NM_001243342:exon11:c.A1657G:p.S553G,CCDC40:NM_017950:exon11:c.A1657G:p.S553G,
17	78063957	CCDC40:NM_001243342:exon18:c.A2852G:p.Q951R,
17	78063966	CCDC40:NM_001243342:exon18:c.A2861G:p.H954R,
17	78063996	CCDC40:NM_001243342:exon18:c.A2891G:p.H964R,
17	80041164	FASN:NM_004104:exon32:c.A5479C:p.K1827Q,
17	80445942	NARF:NM_001038618:exon11:c.A1103G:p.E368G,NARF:NM_001083608:exon10:c.A1136G:p.E379G,NARF:NM_012336:exon11:c.A1280G:p.E427G,
18	216557	THOC1:NM_005131:exon19:c.A1531C:p.T511P,
18	2891758	EMILIN2:NM_032048:exon4:c.A1633G:p.K545E,
18	13073044	CEP192:NM_032142:exon30:c.A5476G:p.S1826G,
18	13087629	CEP192:NM_032142:exon32:c.A5977G:p.R1993G,
18	13103540	CEP192:NM_032142:exon39:c.A6904G:p.T2302A,
18	32825609	ZNF397:NM_001135178:exon4:c.A940G:p.K314E,
18	32825654	ZNF397:NM_001135178:exon4:c.A985G:p.I329V,
18	32825741	ZNF397:NM_001135178:exon4:c.A1072G:p.R358G,
18	33719511	ELP2:NM_001242875:exon6:c.A653G:p.K218R,ELP2:NM_001242876:exon5:c.A575G:p.K192R,
18	55274824	NARS:NM_004539:exon8:c.A653C:p.N218T,
18	55309179	LOC100505549:NM_001242804:exon2:c.A34G:p.T12A,
18	60209797	ZCCHC2:NM_017742:exon3:c.A1118G:p.Y373C,
18	67794819	RTTN:NM_173630:exon25:c.A3302C:p.N1101T,
19	1398976	GAMT:NM_000156:exon5:c.A509C:p.N170T,GAMT:NM_138924:exon5:c.A509C:p.N170T,
19	2853052	ZNF555:NM_152791:exon4:c.A989G:p.H330R,ZNF555:NM_001172775:exon4:c.A986G:p.H329R,
19	2939385	ZNF77:NM_021217:exon2:c.A24C:p.E8D,
19	3002386	TLE2:NM_003260:exon18:c.A2012C:p.E671A,TLE2:NM_001144761:exon19:c.A2054C:p.E685A,TLE2:NM_001144762:exon16:c.A1646C:p.E549A,
19	3045762	TLE2:NM_001144761:exon2:c.A25C:p.T9P,
19	3045768	TLE2:NM_001144761:exon2:c.A19C:p.T7P,
19	3045778	TLE2:NM_001144761:exon2:c.A9C:p.Q3H,
19	3045786	TLE2:NM_001144761:exon2:c.A1C:p.M1L,
19	5684044	HSD11B1L:NM_001267868:exon2:c.A1G:p.M1V,
19	5684080	HSD11B1L:NM_001267868:exon2:c.A37G:p.R13G,
19	5684087	HSD11B1L:NM_001267868:exon2:c.A44G:p.K15R,
19	5684125	HSD11B1L:NM_001267868:exon2:c.A82G:p.T28A,
19	5893264	NDUFA11:NM_001193375:exon4:c.A351C:p.K117N,
19	7585273	ZNF358:NM_018083:exon2:c.A1145G:p.K382R,
19	8994190	MUC16:NM_024690:exon65:c.A41495C:p.N13832T,
19	11552072	PRKCSH:NM_001001329:exon6:c.A368G:p.E123G,PRKCSH:NM_002743:exon6:c.A368G:p.E123G,
19	13059907	RAD23A:NM_001270362:exon6:c.A613G:p.S205G,RAD23A:NM_005053:exon6:c.A613G:p.S205G,RAD23A:NM_001270363:exon6:c.A613G:p.S205G,
19	14593605	GIPC1:NM_202470:exon2:c.A184C:p.T62P,GIPC1:NM_005716:exon4:c.A184C:p.T62P,GIPC1:NM_202468:exon3:c.A184C:p.T62P,
19	14761918	EMR3:NM_032571:exon7:c.A676C:p.I226L,
19	17367435	USHBP1:NM_031941:exon9:c.A1315C:p.M439L,
19	17931210	INSL3:NM_001265587:exon2:c.A280C:p.S94R,
19	17931264	INSL3:NM_001265587:exon2:c.A226C:p.K76Q,
19	18182060	IL12RB1:NM_153701:exon10:c.A1105C:p.T369P,
19	18182135	IL12RB1:NM_153701:exon10:c.A1030C:p.I344L,
19	18288551	IFI30:NM_006332:exon6:c.A667G:p.T223A,
19	19791090	ZNF101:NM_033204:exon4:c.A1292G:p.H431R,
19	21301008	ZNF714:NM_182515:exon5:c.A1538G:p.N513S,
19	21301016	ZNF714:NM_182515:exon5:c.A1546G:p.R516G,
19	21301032	ZNF714:NM_182515:exon5:c.A1562G:p.Q521R,
19	21301076	ZNF714:NM_182515:exon5:c.A1606G:p.K536E,
19	21301094	ZNF714:NM_182515:exon5:c.A1624G:p.K542E,
19	21301104	ZNF714:NM_182515:exon5:c.A1634G:p.K545R,
19	21365699	ZNF431:NM_133473:exon5:c.A593G:p.H198R,
19	21590290	ZNF493:NM_145326:exon4:c.A272G:p.H91R,
19	21590298	ZNF493:NM_145326:exon4:c.A280G:p.S94G,
19	21720804	ZNF429:NM_001001415:exon4:c.A1949G:p.H650R,
19	21720813	ZNF429:NM_001001415:exon4:c.A1958G:p.N653S,
19	23542297	ZNF91:NM_003430:exon4:c.A3484C:p.I1162L,
19	23544208	ZNF91:NM_003430:exon4:c.A1573C:p.K525Q,
19	36046435	ATP4A:NM_000704:exon14:c.A2064C:p.E688D,
19	36051488	ATP4A:NM_000704:exon6:c.A564C:p.K188N,
19	36211399	MLL4:NM_014727:exon3:c.A1150G:p.R384G,
19	36253024	C19orf55:NM_001039887:exon4:c.A416G:p.D139G,
19	37310344	ZNF790:NM_206894:exon5:c.A902C:p.Q301P,ZNF790:NM_001242801:exon5:c.A902C:p.Q301P,ZNF790:NM_001242802:exon5:c.A902C:p.Q301P,ZNF790:NM_001242800:exon5:c.A902C:p.Q301P,
19	37643539	ZNF585A:NM_199126:exon6:c.A1097C:p.Q366P,ZNF585A:NM_152655:exon6:c.A1097C:p.Q366P,
19	37643635	ZNF585A:NM_199126:exon6:c.A1001C:p.K334T,ZNF585A:NM_152655:exon6:c.A1001C:p.K334T,
19	37643672	ZNF585A:NM_199126:exon6:c.A964C:p.T322P,ZNF585A:NM_152655:exon6:c.A964C:p.T322P,
19	38028483	ZNF793:NM_001013659:exon8:c.A923G:p.E308G,
19	38189366	ZNF607:NM_032689:exon5:c.A1666C:p.S556R,ZNF607:NM_001172677:exon5:c.A1663C:p.S555R,
19	38895740	FAM98C:NM_174905:exon4:c.A542G:p.E181G,
19	39079821	MAP4K1:NM_007181:exon31:c.A2491C:p.T831P,
19	39079857	MAP4K1:NM_007181:exon31:c.A2455C:p.N819H,
19	39079860	MAP4K1:NM_007181:exon31:c.A2452C:p.S818R,
19	39079886	MAP4K1:NM_007181:exon31:c.A2426C:p.H809P,
19	39079899	MAP4K1:NM_007181:exon31:c.A2413C:p.T805P,
19	39322087	ECH1:NM_001398:exon2:c.A122C:p.E41A,
19	40485814	PSMC4:NM_153001:exon7:c.A671G:p.K224R,PSMC4:NM_006503:exon7:c.A764G:p.K255R,
19	41211081	ADCK4:NM_024876:exon7:c.A496C:p.S166R,ADCK4:NM_001142555:exon6:c.A373C:p.S125R,
19	42221493	CEACAM5:NM_004363:exon5:c.A1078G:p.N360D,
19	42221494	CEACAM5:NM_004363:exon5:c.A1079G:p.N360S,
19	43019233	CEACAM1:NM_001184815:exon5:c.A981C:p.L327F,
19	43019249	CEACAM1:NM_001184815:exon5:c.A965C:p.Q322P,
19	44777178	ZNF233:NM_181756:exon5:c.T365G:p.L122R,ZNF233:NM_001207005:exon5:c.T365G:p.L122R,
19	44777226	ZNF233:NM_181756:exon5:c.A413G:p.D138G,ZNF233:NM_001207005:exon5:c.A413G:p.D138G,
19	44778513	ZNF233:NM_181756:exon5:c.A1700G:p.D567G,ZNF233:NM_001207005:exon5:c.A1700G:p.D567G,
19	44793147	ZNF235:NM_004234:exon5:c.A441C:p.E147D,
19	44891784	ZNF285:NM_152354:exon4:c.A623C:p.N208T,
19	45406392	TOMM40:NM_001128916:exon10:c.A1052G:p.K351R,TOMM40:NM_001128917:exon9:c.A1052G:p.K351R,TOMM40:NM_006114:exon10:c.A1052G:p.K351R,
19	45810068	CKM:NM_001824:exon8:c.A1086C:p.E362D,
19	45821092	CKM:NM_001824:exon3:c.A339C:p.E113D,
19	46841490	HIF3A:NM_152796:exon12:c.A1280G:p.H427R,
19	46841538	HIF3A:NM_152796:exon12:c.A1328G:p.Q443R,
19	47030290	PPP5D1:NM_001205281:exon2:c.A127C:p.K43Q,
19	47152737	DACT3:NM_145056:exon4:c.A892C:p.S298R,
19	48258717	GLTSCR2:NM_015710:exon9:c.A1166G:p.Q389R,
19	48833635	EMP3:NM_001425:exon5:c.A400G:p.S134G,
19	48950000	GRWD1:NM_031485:exon3:c.A368G:p.D123G,
19	50167962	IRF3:NM_001197122:exon2:c.A134C:p.D45A,IRF3:NM_001197124:exon2:c.A134C:p.D45A,IRF3:NM_001571:exon2:c.A134C:p.D45A,
19	50662822	IZUMO2:NM_152358:exon3:c.A323C:p.E108A,
19	50796907	MYH14:NM_024729:exon37:c.A5309G:p.E1770G,MYH14:NM_001077186:exon38:c.A5333G:p.E1778G,MYH14:NM_001145809:exon39:c.A5432G:p.E1811G,
19	52538520	ZNF432:NM_014650:exon5:c.A412C:p.K138Q,
19	53269118	ZNF600:NM_198457:exon3:c.A1891C:p.I631L,
19	54485579	CACNG8:NM_031895:exon4:c.A754G:p.S252G,
19	54779829	LILRB2:NM_001080978:exon13:c.A1623C:p.E541D,LILRB2:NM_005874:exon13:c.A1626C:p.E542D,
19	55525520	GP6:NM_001083899:exon8:c.T1793C:p.L598P,
19	55525541	GP6:NM_001083899:exon8:c.T1772C:p.L591P,
19	55525584	GP6:NM_001083899:exon8:c.T1729C:p.W577R,
19	56373498	NLRP4:NM_134444:exon5:c.A2159G:p.Y720C,
19	56895428	ZNF582:NM_144690:exon5:c.A1358C:p.Y453S,
19	56896203	ZNF582:NM_144690:exon5:c.A583C:p.N195H,
19	58004569	ZNF419:NM_001098494:exon4:c.A548G:p.K183R,ZNF419:NM_001098491:exon5:c.A647G:p.K216R,ZNF419:NM_001098493:exon4:c.A605G:p.K202R,ZNF419:NM_001098495:exon3:c.A509G:p.K170R,ZNF419:NM_024691:exon5:c.A644G:p.K215R,ZNF419:NM_001098496:exon3:c.A506G:p.K169R,ZNF419:NM_001098492:exon4:c.A608G:p.K203R,
19	58197863	ZNF551:NM_001270938:exon3:c.A136G:p.M46V,ZNF551:NM_138347:exon3:c.A220G:p.M74V,
19	58197942	ZNF551:NM_001270938:exon3:c.A215G:p.K72R,ZNF551:NM_138347:exon3:c.A299G:p.K100R,
19	58198308	ZNF551:NM_001270938:exon3:c.A581G:p.Y194C,ZNF551:NM_138347:exon3:c.A665G:p.Y222C,
19	58199402	ZNF551:NM_001270938:exon3:c.T1675G:p.Y559D,ZNF551:NM_138347:exon3:c.T1759G:p.Y587D,
19	58199410	ZNF551:NM_001270938:exon3:c.T1683G:p.C561W,ZNF551:NM_138347:exon3:c.T1767G:p.C589W,
19	58214147	ZNF154:NM_001085384:exon3:c.A170C:p.H57P,
19	58355649	ZNF587B:NM_001204818:exon4:c.A1148G:p.H383R,
19	58355651	ZNF587B:NM_001204818:exon4:c.A1150G:p.K384E,
19	58355661	ZNF587B:NM_001204818:exon4:c.A1160G:p.K387R,
19	58355669	ZNF587B:NM_001204818:exon4:c.A1168G:p.K390E,
19	58355670	ZNF587B:NM_001204818:exon4:c.A1169G:p.K390R,
19	58355687	ZNF587B:NM_001204818:exon4:c.A1186G:p.I396V,
19	58355689	ZNF587B:NM_001204818:exon4:c.A1188G:p.I396M,
19	58355693	ZNF587B:NM_001204818:exon4:c.A1192G:p.K398E,
19	58355694	ZNF587B:NM_001204818:exon4:c.A1193G:p.K398R,
19	58370160	ZNF587:NM_032828:exon3:c.A380G:p.K127R,ZNF587:NM_001204817:exon3:c.A377G:p.K126R,
19	58371258	ZNF587:NM_032828:exon3:c.A1478G:p.E493G,ZNF587:NM_001204817:exon3:c.A1475G:p.E492G,
19	58371359	ZNF587:NM_032828:exon3:c.A1579G:p.K527E,ZNF587:NM_001204817:exon3:c.A1576G:p.K526E,
19	58384513	ZNF814:NM_001144989:exon3:c.T2245C:p.C749R,
19	58384696	ZNF814:NM_001144989:exon3:c.T2062C:p.Y688H,
19	58388363	ZNF814:NM_001144989:exon2:c.A84C:p.E28D,
19	58420162	ZNF417:NM_152475:exon3:c.A1484C:p.N495T,
19	58420167	ZNF417:NM_152475:exon3:c.A1479C:p.E493D,
19	58420303	ZNF417:NM_152475:exon3:c.A1343C:p.K448T,
19	58420660	ZNF417:NM_152475:exon3:c.A986C:p.Y329S,
19	58421266	ZNF417:NM_152475:exon3:c.A380C:p.K127T,
19	58639362	ZNF329:NM_024620:exon4:c.A1509C:p.R503S,
19	59061154	TRIM28:NM_005762:exon14:c.A2033G:p.E678G,
20	5092172	TMEM230:NM_001009923:exon2:c.A148C:p.S50R,
20	5092186	TMEM230:NM_001009923:exon2:c.A134C:p.H45P,
20	5092208	TMEM230:NM_001009923:exon2:c.A112C:p.I38L,
20	31238902	C20orf203:NM_182584:exon2:c.A53C:p.Q18P,
20	31238919	C20orf203:NM_182584:exon2:c.A36C:p.Q12H,
20	31238933	C20orf203:NM_182584:exon2:c.A22C:p.N8H,
20	33004961	ITCH:NM_001257137:exon7:c.A514G:p.S172G,
20	36147534	BLCAP:NM_001167823:exon2:c.A43C:p.K15Q,BLCAP:NM_001167820:exon3:c.A43C:p.K15Q,BLCAP:NM_006698:exon2:c.A43C:p.K15Q,BLCAP:NM_001167821:exon2:c.A43C:p.K15Q,BLCAP:NM_001167822:exon2:c.A43C:p.K15Q,
20	36393666	CTNNBL1:NM_030877:exon6:c.A632G:p.E211G,
20	44184375	WFDC8:NM_181510:exon4:c.A410C:p.N137T,WFDC8:NM_130896:exon4:c.A410C:p.N137T,
20	44439543	DNTTIP1:NM_052951:exon12:c.A815G:p.E272G,
20	44452978	TNNC2:NM_003279:exon4:c.A267C:p.K89N,
20	47711321	CSE1L:NM_001316:exon24:c.A2647G:p.T883A,CSE1L:NM_001256135:exon23:c.A2479G:p.T827A,
20	47711355	CSE1L:NM_001316:exon24:c.A2681G:p.E894G,CSE1L:NM_001256135:exon23:c.A2513G:p.E838G,
20	49492627	BCAS4:NM_017843:exon5:c.A583G:p.T195A,
20	56186884	ZBP1:NM_001160417:exon6:c.A770C:p.Q257P,ZBP1:NM_030776:exon6:c.A773C:p.Q258P,ZBP1:NM_001160418:exon5:c.A548C:p.Q183P,
20	60737813	SS18L1:NM_198935:exon5:c.A382G:p.S128G,
21	34060639	SYNJ1:NM_203446:exon7:c.A945C:p.E315D,SYNJ1:NM_001160302:exon7:c.A828C:p.E276D,SYNJ1:NM_001160306:exon7:c.A828C:p.E276D,SYNJ1:NM_003895:exon7:c.A945C:p.E315D,
21	34621070	IFNAR2:NM_207584:exon6:c.A451G:p.M151V,IFNAR2:NM_207585:exon6:c.A451G:p.M151V,IFNAR2:NM_000874:exon6:c.A451G:p.M151V,
21	34634882	IFNAR2:NM_207584:exon9:c.A857G:p.K286R,IFNAR2:NM_000874:exon9:c.A857G:p.K286R,
21	34634891	IFNAR2:NM_207584:exon9:c.A866G:p.N289S,IFNAR2:NM_000874:exon9:c.A866G:p.N289S,
21	34634936	IFNAR2:NM_207584:exon9:c.A911G:p.E304G,IFNAR2:NM_000874:exon9:c.A911G:p.E304G,
21	34634968	IFNAR2:NM_207584:exon9:c.A943G:p.S315G,IFNAR2:NM_000874:exon9:c.A943G:p.S315G,
21	40883668	SH3BGR:NM_007341:exon6:c.A686G:p.E229G,SH3BGR:NM_001001713:exon6:c.A353G:p.E118G,
21	43319401	C2CD2:NM_199050:exon12:c.A1166C:p.Q389P,C2CD2:NM_015500:exon13:c.A1631C:p.Q544P,
21	47742652	C21orf58:NM_058180:exon1:c.A1C:p.M1L,
22	18317247	MICAL3:NM_001122731:exon21:c.A2870C:p.Q957P,
22	19429180	C22orf39:NM_001166242:exon3:c.A341C:p.Y114S,
22	19429189	C22orf39:NM_001166242:exon3:c.A332C:p.N111T,
22	19429190	C22orf39:NM_001166242:exon3:c.A331C:p.N111H,
22	19429196	C22orf39:NM_001166242:exon3:c.A325C:p.T109P,
22	23230398	IGLL5:NM_001256296:exon1:c.A59G:p.Q20R,
22	24087185	ZNF70:NM_021916:exon2:c.A143C:p.Y48S,
22	29126459	CHEK2:NM_001005735:exon3:c.A397C:p.S133R,
22	29126516	CHEK2:NM_001005735:exon3:c.A340C:p.T114P,
22	32239738	DEPDC5:NM_001242896:exon29:c.A2741G:p.E914G,DEPDC5:NM_001136029:exon28:c.A2714G:p.E905G,DEPDC5:NM_014662:exon29:c.A2714G:p.E905G,DEPDC5:NM_001242897:exon27:c.A2507G:p.E836G,
22	36894051	FOXRED2:NM_001102371:exon6:c.A1369C:p.I457L,FOXRED2:NM_024955:exon6:c.A1369C:p.I457L,
22	36900271	FOXRED2:NM_001102371:exon4:c.A923C:p.N308T,FOXRED2:NM_024955:exon4:c.A923C:p.N308T,
22	42191769	MEI1:NM_152513:exon30:c.A3697G:p.S1233G,
22	42992254	POLDIP3:NM_178136:exon4:c.A664C:p.T222P,POLDIP3:NM_032311:exon5:c.A751C:p.T251P,
22	45204899	ARHGAP8:NM_001017526:exon5:c.A313G:p.T105A,
22	45204936	ARHGAP8:NM_001017526:exon5:c.A350G:p.K117R,
22	45204966	ARHGAP8:NM_001017526:exon5:c.A380G:p.Y127C,
22	46657119	PKDREJ:NM_006071:exon1:c.A2101C:p.K701Q,
22	50943850	LMF2:NM_033200:exon7:c.A1033C:p.T345P,
22	51021062	CHKB:NM_005198:exon1:c.A149C:p.Y50S,

[truncated: 1 more sheets: supplementary table 11]
